# Supplementary material for: Independent COL17A1 Variants in Cats with Junctional Epidermolysis Bullosa
Source: Genes (Basel). 2023 Sep 22;14(10):1835. doi: 10.3390/genes14101835 (PMC10606533; doi:10.3390/genes14101835)
Supplement: Supplementary file 1 [file genes-14-01835-s001.zip]

Archive with 3 entries (3 files):
- Table_S1_Public_Genomes.xlsx
- Table_S2_Primer_Sequences.xlsx
- Table_S3_Private_Variants.xlsx
