# Supplementary material for: Independent COL17A1 Variants in Cats with Junctional Epidermolysis Bullosa
Source: Genes (Basel). 2023 Sep 22;14(10):1835. doi: 10.3390/genes14101835 (PMC10606533; doi:10.3390/genes14101835)
Supplement: Supplementary file 1 [file genes-14-01835-s001.zip › Table_S2_Primer_Sequences.xlsx]

## Sheet: Sheet1
Table S2. Details of the primers used for PCR and Sanger sequencing.
Variant	Primer name	Primer sequence (5' to 3')	Amplicon length (bp)	TM (°C)	Use
COL17A1:c.3019+1del	COL17A1_cat_gDNA_F1	GCTTGTGGTAGCATTGCAGA	326	60	PCR on gDNA
	COL17A1_cat_gDNA_R1	CCTTAAAGGCAGTGCAGAGG
COL17A1:c.769+5G>A	COL17A1_cat_gDNA_F	GGGTGCTGCTTTTGTCTCTC	372	60	PCR on gDNA
	COL17A1_cat_gDNA_R	GAATTGAGCTGGGGTTTCAA
	COL17A1_cat_cDNA_F	AAGGAGCCAAACACGAGAGA	518	60	PCR on cDNA
	COL17A1_cat_cDNA_R	CATATGCTGTGGAGGTGGTG
