# Supplementary material for: Independent COL17A1 Variants in Cats with Junctional Epidermolysis Bullosa
Source: Genes (Basel). 2023 Sep 22;14(10):1835. doi: 10.3390/genes14101835 (PMC10606533; doi:10.3390/genes14101835)
Supplement: Supplementary file 1 [file genes-14-01835-s001.zip › Table_S3_Private_Variants.xlsx]

## Sheet: priv.hom.prot.chang.var case 1
Table S3. Homozygous protein changing private variants in case 1. Private variants were obtained by filtering all variants that were present at least once in 82 control genomes. Variants are listed multiple times, if they have predicted effects on more than one transcript. Variants with a SnpEff predicted impact of "high" or "moderate", as well as “low” impact variants affecting the splice region…
#CHROM	POS	REF	ALT	FILTER	EFFECT	IMPACT	GENE	GENEID	FEATURE	FEATUREID	BIOTYPE	RANK	HGVS_C	HGVS_P
chrA1	25357778	G	A	PASS	missense_variant&splice_region_variant	MODERATE	ERICH6B	ERICH6B	transcript	XM_019826676.3	protein_coding	3	c.370G>A	p.Glu124Lys
chrA1	25357778	G	A	PASS	missense_variant&splice_region_variant	MODERATE	ERICH6B	ERICH6B	transcript	XM_045053211.1	protein_coding	3	c.370G>A	p.Glu124Lys
chrA1	25357778	G	A	PASS	missense_variant&splice_region_variant	MODERATE	ERICH6B	ERICH6B	transcript	XM_045053212.1	protein_coding	3	c.370G>A	p.Glu124Lys
chrA1	105557767	C	A	PASS	splice_region_variant&synonymous_variant	LOW	SLC12A2	SLC12A2	transcript	XM_011283447.3	protein_coding	17	c.2454C>A	p.Gly818Gly
chrA1	105557767	C	A	PASS	splice_region_variant&synonymous_variant	LOW	SLC12A2	SLC12A2	transcript	XM_023254763.2	protein_coding	17	c.2454C>A	p.Gly818Gly
chrA1	105697536	G	A	PASS	splice_region_variant&intron_variant	LOW	FBN2	FBN2	transcript	XM_003980732.5	protein_coding	34	c.4472-6C>T
chrA1	107271965	C	T	PASS	splice_region_variant&non_coding_transcript_exon_variant	LOW	LOC123385730	LOC123385730	transcript	XR_006598699.1	pseudogene	1	n.430G>A
chrA1	176976043	G	A	PASS	splice_region_variant&intron_variant	LOW	EFCAB9	EFCAB9	transcript	XM_045035496.1	protein_coding	3	c.462+6C>T
chrA1	176976043	G	A	PASS	splice_region_variant&intron_variant	LOW	EFCAB9	EFCAB9	transcript	XM_023259610.2	protein_coding	3	c.462+6C>T
chrA1	238356750	CGGGAACACCACGGTCCAT	C	PASS	disruptive_inframe_deletion	MODERATE	LOC123380599	LOC123380599	transcript	XM_045039279.1	protein_coding	3	c.1091_1108delATGGACCGTGGTGTTCCC	p.His364_Ser369del
chrA1	238356781	GTCCACGGGAACAGCAGCA	G	PASS	conservative_inframe_deletion	MODERATE	LOC123380599	LOC123380599	transcript	XM_045039279.1	protein_coding	3	c.1060_1077delTGCTGCTGTTCCCGTGGA	p.Cys354_Gly359del
chrA1	239304273	C	T	PASS	missense_variant	MODERATE	PLEKHG4B	PLEKHG4B	transcript	XM_006928146.5	protein_coding	4	c.970G>A	p.Gly324Ser
chrA1	239304273	C	T	PASS	missense_variant	MODERATE	PLEKHG4B	PLEKHG4B	transcript	XM_045039604.1	protein_coding	3	c.943G>A	p.Gly315Ser
chrA1	239304273	C	T	PASS	missense_variant	MODERATE	PLEKHG4B	PLEKHG4B	transcript	XM_023240052.2	protein_coding	3	c.970G>A	p.Gly324Ser
chrA1	239304273	C	T	PASS	missense_variant	MODERATE	PLEKHG4B	PLEKHG4B	transcript	XM_023240054.2	protein_coding	3	c.970G>A	p.Gly324Ser
chrA1	239304273	C	T	PASS	missense_variant	MODERATE	PLEKHG4B	PLEKHG4B	transcript	XM_045039596.1	protein_coding	3	c.970G>A	p.Gly324Ser
chrA1	239304273	C	T	PASS	missense_variant	MODERATE	PLEKHG4B	PLEKHG4B	transcript	XM_045039612.1	protein_coding	3	c.970G>A	p.Gly324Ser
chrA2	150529453	A	G	PASS	missense_variant	MODERATE	CALD1	CALD1	transcript	XM_019825825.3	protein_coding	5	c.773A>G	p.Lys258Arg
chrA2	150529453	A	G	PASS	missense_variant	MODERATE	CALD1	CALD1	transcript	XM_019825826.3	protein_coding	6	c.773A>G	p.Lys258Arg
chrA2	150529453	A	G	PASS	missense_variant	MODERATE	CALD1	CALD1	transcript	XM_045052782.1	protein_coding	6	c.773A>G	p.Lys258Arg
chrA2	150529453	A	G	PASS	missense_variant	MODERATE	CALD1	CALD1	transcript	XM_019825828.3	protein_coding	5	c.773A>G	p.Lys258Arg
chrA2	150529453	A	G	PASS	missense_variant	MODERATE	CALD1	CALD1	transcript	XM_019825827.3	protein_coding	4	c.773A>G	p.Lys258Arg
chrA3	23626970	G	T	PASS	stop_gained	HIGH	CPNE1	CPNE1	transcript	XM_045053702.1	protein_coding	4	c.448G>T	p.Gly150*
chrA3	23626970	G	T	PASS	stop_gained	HIGH	CPNE1	CPNE1	transcript	XM_003983572.5	protein_coding	4	c.367G>T	p.Gly123*
chrA3	23626970	G	T	PASS	stop_gained	HIGH	CPNE1	CPNE1	transcript	XM_006929810.5	protein_coding	5	c.367G>T	p.Gly123*
chrA3	23626970	G	T	PASS	stop_gained	HIGH	CPNE1	CPNE1	transcript	XM_019826595.3	protein_coding	5	c.367G>T	p.Gly123*
chrA3	23626970	G	T	PASS	stop_gained	HIGH	CPNE1	CPNE1	transcript	XM_003983573.6	protein_coding	4	c.367G>T	p.Gly123*
chrA3	23626970	G	T	PASS	stop_gained	HIGH	CPNE1	CPNE1	transcript	XM_006929811.4	protein_coding	4	c.367G>T	p.Gly123*
chrA3	26571958	C	T	PASS	missense_variant	MODERATE	POFUT1	POFUT1	transcript	XM_003983628.5	protein_coding	7	c.1051G>A	p.Asp351Asn
chrB1	16270171	C	A	PASS	missense_variant	MODERATE	LRP2BP	LRP2BP	transcript	XM_045056829.1	protein_coding	7	c.427G>T	p.Gly143Trp
chrB1	16270171	C	A	PASS	missense_variant	MODERATE	LRP2BP	LRP2BP	transcript	XM_045056837.1	protein_coding	2	c.13G>T	p.Gly5Trp
chrB1	16270171	C	A	PASS	missense_variant	MODERATE	LRP2BP	LRP2BP	transcript	XM_023252359.2	protein_coding	7	c.310G>T	p.Gly104Trp
chrB1	16270171	C	A	PASS	missense_variant	MODERATE	LRP2BP	LRP2BP	transcript	XM_045056830.1	protein_coding	7	c.394G>T	p.Gly132Trp
chrB1	16270171	C	A	PASS	missense_variant	MODERATE	LRP2BP	LRP2BP	transcript	XM_045056831.1	protein_coding	7	c.382G>T	p.Gly128Trp
chrB1	16270171	C	A	PASS	missense_variant	MODERATE	LRP2BP	LRP2BP	transcript	XM_045056832.1	protein_coding	7	c.310G>T	p.Gly104Trp
chrB1	16270171	C	A	PASS	missense_variant	MODERATE	LRP2BP	LRP2BP	transcript	XM_045056833.1	protein_coding	7	c.310G>T	p.Gly104Trp
chrB1	16270171	C	A	PASS	missense_variant	MODERATE	LRP2BP	LRP2BP	transcript	XM_045056834.1	protein_coding	6	c.310G>T	p.Gly104Trp
chrB1	16270171	C	A	PASS	missense_variant	MODERATE	LRP2BP	LRP2BP	transcript	XM_045056835.1	protein_coding	6	c.139G>T	p.Gly47Trp
chrB1	16270171	C	A	PASS	missense_variant	MODERATE	LRP2BP	LRP2BP	transcript	XM_045056836.1	protein_coding	5	c.139G>T	p.Gly47Trp
chrB1	199157752	C	CA	PASS	splice_acceptor_variant&intron_variant	HIGH	LOC109499480	LOC109499480	transcript	XR_002156756.3	pseudogene	1	n.218-3_218-2insA
chrB1	203191845	C	T	PASS	missense_variant	MODERATE	GRK4	GRK4	transcript	XM_019829825.3	protein_coding	14	c.1321G>A	p.Ala441Thr
chrB1	203191845	C	T	PASS	missense_variant	MODERATE	GRK4	GRK4	transcript	XM_045056931.1	protein_coding	12	c.1117G>A	p.Ala373Thr
chrB1	203191845	C	T	PASS	missense_variant	MODERATE	GRK4	GRK4	transcript	XM_045056932.1	protein_coding	11	c.1087G>A	p.Ala363Thr
chrB1	203191845	C	T	PASS	missense_variant	MODERATE	GRK4	GRK4	transcript	XM_045056934.1	protein_coding	8	c.826G>A	p.Ala276Thr
chrB1	203191845	C	T	PASS	missense_variant	MODERATE	GRK4	GRK4	transcript	XM_023253497.2	protein_coding	13	c.1291G>A	p.Ala431Thr
chrB1	203191845	C	T	PASS	missense_variant	MODERATE	GRK4	GRK4	transcript	XM_023253498.2	protein_coding	13	c.1231G>A	p.Ala411Thr
chrB1	203191845	C	T	PASS	missense_variant	MODERATE	GRK4	GRK4	transcript	XM_023253501.2	protein_coding	10	c.1030G>A	p.Ala344Thr
chrB1	203191845	C	T	PASS	missense_variant	MODERATE	GRK4	GRK4	transcript	XM_045056926.1	protein_coding	14	c.1309G>A	p.Ala437Thr
chrB1	203191845	C	T	PASS	missense_variant	MODERATE	GRK4	GRK4	transcript	XM_045056927.1	protein_coding	14	c.1321G>A	p.Ala441Thr
chrB1	203191845	C	T	PASS	missense_variant	MODERATE	GRK4	GRK4	transcript	XM_045056928.1	protein_coding	13	c.1228G>A	p.Ala410Thr
chrB1	203191845	C	T	PASS	missense_variant	MODERATE	GRK4	GRK4	transcript	XM_045056929.1	protein_coding	13	c.1216G>A	p.Ala406Thr
chrB1	203191845	C	T	PASS	missense_variant	MODERATE	GRK4	GRK4	transcript	XM_045056930.1	protein_coding	12	c.1198G>A	p.Ala400Thr
chrB1	203191845	C	T	PASS	missense_variant	MODERATE	GRK4	GRK4	transcript	XM_023253499.2	protein_coding	13	c.1225G>A	p.Ala409Thr
chrB1	203418707	C	G	PASS	missense_variant	MODERATE	SH3BP2	SH3BP2	transcript	XM_023253519.2	protein_coding	8	c.1164G>C	p.Glu388Asp
chrB1	203418707	C	G	PASS	missense_variant	MODERATE	SH3BP2	SH3BP2	transcript	XM_003985541.6	protein_coding	8	c.1131G>C	p.Glu377Asp
chrB1	203418707	C	G	PASS	missense_variant	MODERATE	SH3BP2	SH3BP2	transcript	XM_045056935.1	protein_coding	9	c.1044G>C	p.Glu348Asp
chrB1	203418707	C	G	PASS	missense_variant	MODERATE	SH3BP2	SH3BP2	transcript	XM_023253520.2	protein_coding	10	c.1044G>C	p.Glu348Asp
chrB1	203418707	C	G	PASS	missense_variant	MODERATE	SH3BP2	SH3BP2	transcript	XM_023253522.2	protein_coding	11	c.1044G>C	p.Glu348Asp
chrB1	203418707	C	G	PASS	missense_variant	MODERATE	SH3BP2	SH3BP2	transcript	XM_023253521.2	protein_coding	11	c.1044G>C	p.Glu348Asp
chrB1	203535739	T	C	PASS	splice_region_variant&intron_variant	LOW	FAM193A	FAM193A	transcript	XM_023253470.2	protein_coding	14	c.2281+8A>G
chrB1	203535739	T	C	PASS	splice_region_variant&intron_variant	LOW	FAM193A	FAM193A	transcript	XM_023253475.2	protein_coding	13	c.1828+8A>G
chrB1	203535739	T	C	PASS	splice_region_variant&intron_variant	LOW	FAM193A	FAM193A	transcript	XM_023253474.2	protein_coding	14	c.2278+8A>G
chrB1	203535739	T	C	PASS	splice_region_variant&intron_variant	LOW	FAM193A	FAM193A	transcript	XM_045056883.1	protein_coding	14	c.2281+8A>G
chrB1	203535739	T	C	PASS	splice_region_variant&intron_variant	LOW	FAM193A	FAM193A	transcript	XM_045056884.1	protein_coding	15	c.2281+8A>G
chrB1	203535739	T	C	PASS	splice_region_variant&intron_variant	LOW	FAM193A	FAM193A	transcript	XM_045056885.1	protein_coding	14	c.2281+8A>G
chrB1	203535739	T	C	PASS	splice_region_variant&intron_variant	LOW	FAM193A	FAM193A	transcript	XM_045056887.1	protein_coding	14	c.2281+8A>G
chrB1	203535739	T	C	PASS	splice_region_variant&intron_variant	LOW	FAM193A	FAM193A	transcript	XM_045056889.1	protein_coding	14	c.2281+8A>G
chrB1	203535739	T	C	PASS	splice_region_variant&intron_variant	LOW	FAM193A	FAM193A	transcript	XM_023253473.2	protein_coding	14	c.2281+8A>G
chrB1	203535739	T	C	PASS	splice_region_variant&intron_variant	LOW	FAM193A	FAM193A	transcript	XM_045056886.1	protein_coding	14	c.2281+8A>G
chrB1	203535739	T	C	PASS	splice_region_variant&intron_variant	LOW	FAM193A	FAM193A	transcript	XM_045056888.1	protein_coding	14	c.2281+8A>G
chrB1	203535739	T	C	PASS	splice_region_variant&intron_variant	LOW	FAM193A	FAM193A	transcript	XM_045056890.1	protein_coding	14	c.2281+8A>G
chrB1	203535739	T	C	PASS	splice_region_variant&intron_variant	LOW	FAM193A	FAM193A	transcript	XM_023253476.2	protein_coding	14	c.2278+8A>G
chrB1	203535739	T	C	PASS	splice_region_variant&intron_variant	LOW	FAM193A	FAM193A	transcript	XM_023253472.2	protein_coding	14	c.2281+8A>G
chrB1	204293163	C	A	PASS	missense_variant	MODERATE	LETM1	LETM1	transcript	XM_023253495.2	protein_coding	11	c.1725C>A	p.Asp575Glu
chrB1	204293163	C	A	PASS	missense_variant	MODERATE	LETM1	LETM1	transcript	XM_023253496.2	protein_coding	11	c.1722C>A	p.Asp574Glu
chrB1	204293163	C	A	PASS	missense_variant	MODERATE	LETM1	LETM1	transcript	XM_019829855.3	protein_coding	10	c.1596C>A	p.Asp532Glu
chrB2	86511922	G	A	PASS	missense_variant	MODERATE	UFL1	UFL1	transcript	XM_006931895.5	protein_coding	8	c.733G>A	p.Val245Ile
chrB2	99127090	C	T	PASS	missense_variant	MODERATE	METTL24	METTL24	transcript	XM_023254241.2	protein_coding	1	c.55G>A	p.Val19Ile
chrB2	99127090	C	T	PASS	missense_variant	MODERATE	METTL24	METTL24	transcript	XM_023254245.2	protein_coding	1	c.55G>A	p.Val19Ile
chrB2	99127090	C	T	PASS	missense_variant	MODERATE	METTL24	METTL24	transcript	XM_023254246.2	protein_coding	1	c.55G>A	p.Val19Ile
chrB2	130056550	C	G	PASS	missense_variant	MODERATE	UTRN	UTRN	transcript	XM_045058162.1	protein_coding	51	c.7644C>G	p.Asp2548Glu
chrB2	130056550	C	G	PASS	missense_variant	MODERATE	UTRN	UTRN	transcript	XM_045058165.1	protein_coding	51	c.7605C>G	p.Asp2535Glu
chrB2	130056550	C	G	PASS	missense_variant	MODERATE	UTRN	UTRN	transcript	XM_045058163.1	protein_coding	51	c.7608C>G	p.Asp2536Glu
chrB2	130056550	C	G	PASS	missense_variant	MODERATE	UTRN	UTRN	transcript	XM_045058164.1	protein_coding	51	c.7644C>G	p.Asp2548Glu
chrB2	130056550	C	G	PASS	missense_variant	MODERATE	UTRN	UTRN	transcript	XM_019831348.3	protein_coding	51	c.7638C>G	p.Asp2546Glu
chrB2	130056550	C	G	PASS	missense_variant	MODERATE	UTRN	UTRN	transcript	XM_045058166.1	protein_coding	2	c.291C>G	p.Asp97Glu
chrB2	130056550	C	G	PASS	missense_variant	MODERATE	UTRN	UTRN	transcript	XM_045058168.1	protein_coding	2	c.198C>G	p.Asp66Glu
chrB2	130056550	C	G	PASS	missense_variant	MODERATE	UTRN	UTRN	transcript	XM_045058167.1	protein_coding	2	c.198C>G	p.Asp66Glu
chrB2	136826523	G	A	PASS	missense_variant	MODERATE	SYNE1	SYNE1	transcript	XM_045058220.1	protein_coding	78	c.14882C>T	p.Thr4961Met
chrB2	136826523	G	A	PASS	missense_variant	MODERATE	SYNE1	SYNE1	transcript	XM_045058234.1	protein_coding	78	c.14882C>T	p.Thr4961Met
chrB2	136826523	G	A	PASS	missense_variant	MODERATE	SYNE1	SYNE1	transcript	XM_045058235.1	protein_coding	78	c.14882C>T	p.Thr4961Met
chrB2	136826523	G	A	PASS	missense_variant	MODERATE	SYNE1	SYNE1	transcript	XM_045058239.1	protein_coding	65	c.13532C>T	p.Thr4511Met
chrB2	136826523	G	A	PASS	missense_variant	MODERATE	SYNE1	SYNE1	transcript	XM_045058226.1	protein_coding	77	c.14855C>T	p.Thr4952Met
chrB2	136826523	G	A	PASS	missense_variant	MODERATE	SYNE1	SYNE1	transcript	XM_023254513.2	protein_coding	78	c.14882C>T	p.Thr4961Met
chrB2	136826523	G	A	PASS	missense_variant	MODERATE	SYNE1	SYNE1	transcript	XM_045058223.1	protein_coding	78	c.14882C>T	p.Thr4961Met
chrB2	136826523	G	A	PASS	missense_variant	MODERATE	SYNE1	SYNE1	transcript	XM_045058224.1	protein_coding	78	c.14882C>T	p.Thr4961Met
chrB2	136826523	G	A	PASS	missense_variant	MODERATE	SYNE1	SYNE1	transcript	XM_045058225.1	protein_coding	77	c.14861C>T	p.Thr4954Met
chrB2	136826523	G	A	PASS	missense_variant	MODERATE	SYNE1	SYNE1	transcript	XM_045058227.1	protein_coding	77	c.14831C>T	p.Thr4944Met
chrB2	136826523	G	A	PASS	missense_variant	MODERATE	SYNE1	SYNE1	transcript	XM_045058228.1	protein_coding	78	c.14882C>T	p.Thr4961Met
chrB2	136826523	G	A	PASS	missense_variant	MODERATE	SYNE1	SYNE1	transcript	XM_045058229.1	protein_coding	78	c.14882C>T	p.Thr4961Met
chrB2	136826523	G	A	PASS	missense_variant	MODERATE	SYNE1	SYNE1	transcript	XM_045058230.1	protein_coding	77	c.14861C>T	p.Thr4954Met
chrB2	136826523	G	A	PASS	missense_variant	MODERATE	SYNE1	SYNE1	transcript	XM_045058231.1	protein_coding	78	c.14882C>T	p.Thr4961Met
chrB2	136826523	G	A	PASS	missense_variant	MODERATE	SYNE1	SYNE1	transcript	XM_045058232.1	protein_coding	78	c.14882C>T	p.Thr4961Met
chrB2	136826523	G	A	PASS	missense_variant	MODERATE	SYNE1	SYNE1	transcript	XM_045058233.1	protein_coding	77	c.14726C>T	p.Thr4909Met
chrB2	136826523	G	A	PASS	missense_variant	MODERATE	SYNE1	SYNE1	transcript	XM_045058222.1	protein_coding	78	c.14882C>T	p.Thr4961Met
chrB2	136826523	G	A	PASS	missense_variant	MODERATE	SYNE1	SYNE1	transcript	XM_045058221.1	protein_coding	78	c.14882C>T	p.Thr4961Met
chrB2	136826523	G	A	PASS	missense_variant	MODERATE	SYNE1	SYNE1	transcript	XM_045058237.1	protein_coding	78	c.14882C>T	p.Thr4961Met
chrB2	136826523	G	A	PASS	missense_variant	MODERATE	SYNE1	SYNE1	transcript	XM_045058238.1	protein_coding	78	c.14882C>T	p.Thr4961Met
chrB2	143048411	C	T	PASS	missense_variant	MODERATE	FNDC1	FNDC1	transcript	XM_023254545.2	protein_coding	17	c.4945C>T	p.Arg1649Cys
chrB2	144139825	C	T	PASS	stop_gained	HIGH	MAP3K4	MAP3K4	transcript	XM_045058326.1	protein_coding	2	c.100C>T	p.Arg34*
chrB2	144139825	C	T	PASS	stop_gained	HIGH	MAP3K4	MAP3K4	transcript	XM_045058327.1	protein_coding	2	c.100C>T	p.Arg34*
chrB2	144139825	C	T	PASS	stop_gained	HIGH	MAP3K4	MAP3K4	transcript	XM_045058329.1	protein_coding	2	c.100C>T	p.Arg34*
chrB2	144139825	C	T	PASS	stop_gained	HIGH	MAP3K4	MAP3K4	transcript	XM_045058330.1	protein_coding	2	c.100C>T	p.Arg34*
chrB3	52514932	C	T	PASS	missense_variant	MODERATE	SCG3	SCG3	transcript	XM_003987138.6	protein_coding	4	c.271G>A	p.Glu91Lys
chrB3	66111466	G	C	PASS	missense_variant	MODERATE	CB3H15orf41	CB3H15orf41	transcript	XM_045059572.1	protein_coding	1	c.88C>G	p.Gln30Glu
chrB3	66111466	G	C	PASS	missense_variant	MODERATE	CB3H15orf41	CB3H15orf41	transcript	XM_023255524.2	protein_coding	1	c.88C>G	p.Gln30Glu
chrB3	66111466	G	C	PASS	missense_variant	MODERATE	CB3H15orf41	CB3H15orf41	transcript	XM_045059575.1	protein_coding	1	c.88C>G	p.Gln30Glu
chrB3	66111466	G	C	PASS	missense_variant	MODERATE	CB3H15orf41	CB3H15orf41	transcript	XM_045059576.1	protein_coding	1	c.88C>G	p.Gln30Glu
chrB3	66111466	G	C	PASS	missense_variant	MODERATE	CB3H15orf41	CB3H15orf41	transcript	XM_006932656.5	protein_coding	1	c.88C>G	p.Gln30Glu
chrB3	66111466	G	C	PASS	missense_variant	MODERATE	CB3H15orf41	CB3H15orf41	transcript	XM_023255525.2	protein_coding	1	c.88C>G	p.Gln30Glu
chrB3	66111466	G	C	PASS	missense_variant	MODERATE	CB3H15orf41	CB3H15orf41	transcript	XM_045059574.1	protein_coding	1	c.88C>G	p.Gln30Glu
chrB3	66111466	G	C	PASS	missense_variant	MODERATE	CB3H15orf41	CB3H15orf41	transcript	XM_045059578.1	protein_coding	1	c.88C>G	p.Gln30Glu
chrB3	66111466	G	C	PASS	missense_variant	MODERATE	CB3H15orf41	CB3H15orf41	transcript	XM_045059579.1	protein_coding	1	c.88C>G	p.Gln30Glu
chrB3	66111466	G	C	PASS	missense_variant	MODERATE	CB3H15orf41	CB3H15orf41	transcript	XM_045059580.1	protein_coding	1	c.88C>G	p.Gln30Glu
chrB3	66111466	G	C	PASS	missense_variant	MODERATE	CB3H15orf41	CB3H15orf41	transcript	XM_045059577.1	protein_coding	1	c.88C>G	p.Gln30Glu
chrB3	66111466	G	C	PASS	missense_variant	MODERATE	CB3H15orf41	CB3H15orf41	transcript	XM_045059581.1	protein_coding	1	c.88C>G	p.Gln30Glu
chrB3	73058729	T	C	PASS	splice_region_variant&intron_variant	LOW	LOC102901181	LOC102901181	transcript	unassigned_transcript_347	protein_coding	2	c.345-8T>C
chrB3	73830573	T	C	PASS	missense_variant	MODERATE	IL25	IL25	transcript	XM_003987559.5	protein_coding	1	c.29T>C	p.Val10Ala
chrB3	80973935	G	A	PASS	missense_variant	MODERATE	HEATR5A	HEATR5A	transcript	XM_019832900.3	protein_coding	20	c.2977C>T	p.Pro993Ser
chrB3	80973935	G	A	PASS	missense_variant	MODERATE	HEATR5A	HEATR5A	transcript	XM_019832902.3	protein_coding	20	c.2977C>T	p.Pro993Ser
chrB3	80973935	G	A	PASS	missense_variant	MODERATE	HEATR5A	HEATR5A	transcript	XM_019832901.3	protein_coding	21	c.2977C>T	p.Pro993Ser
chrB3	80973935	G	A	PASS	missense_variant	MODERATE	HEATR5A	HEATR5A	transcript	XM_011283176.4	protein_coding	20	c.2977C>T	p.Pro993Ser
chrB3	80973935	G	A	PASS	missense_variant	MODERATE	HEATR5A	HEATR5A	transcript	XM_019832903.3	protein_coding	20	c.2977C>T	p.Pro993Ser
chrB3	80973935	G	A	PASS	missense_variant	MODERATE	HEATR5A	HEATR5A	transcript	XM_045059755.1	protein_coding	20	c.2974C>T	p.Pro992Ser
chrB3	80973935	G	A	PASS	missense_variant	MODERATE	HEATR5A	HEATR5A	transcript	XM_045059756.1	protein_coding	20	c.2977C>T	p.Pro993Ser
chrB3	116068925	G	A	PASS	missense_variant	MODERATE	MAP3K9	MAP3K9	transcript	XM_045060135.1	protein_coding	11	c.2726C>T	p.Thr909Ile
chrB3	116068925	G	A	PASS	missense_variant	MODERATE	MAP3K9	MAP3K9	transcript	XM_023255793.2	protein_coding	11	c.2612C>T	p.Thr871Ile
chrB3	118953014	T	C	PASS	missense_variant	MODERATE	FAM161B	FAM161B	transcript	XM_006932979.4	protein_coding	2	c.92A>G	p.Glu31Gly
chrB3	137041848	C	T	PASS	missense_variant	MODERATE	LOC101080897	LOC101080897	transcript	XM_006933076.4	protein_coding	2	c.556G>A	p.Asp186Asn
chrB3	138051466	G	A	PASS	splice_region_variant&intron_variant	LOW	GLRX5	GLRX5	transcript	XM_003987952.4	protein_coding	1	c.296-4G>A
chrB4	80155398	C	T	PASS	splice_region_variant&intron_variant	LOW	LOC109501599	LOC109501599	transcript	XR_002159777.2	pseudogene	1	n.113-4G>A
chrB4	141601439	G	A	PASS	missense_variant	MODERATE	SELENOO	SELENOO	transcript	XM_023257658.2	protein_coding	9	c.1955G>A	p.Gly652Asp
chrC1	15796108	C	T	PASS	missense_variant	MODERATE	RAP1GAP	RAP1GAP	transcript	XM_019836348.3	protein_coding	25	c.2587G>A	p.Glu863Lys
chrC1	15796108	C	T	PASS	missense_variant	MODERATE	RAP1GAP	RAP1GAP	transcript	XM_019836357.3	protein_coding	23	c.2395G>A	p.Glu799Lys
chrC1	15796108	C	T	PASS	missense_variant	MODERATE	RAP1GAP	RAP1GAP	transcript	XM_019836351.3	protein_coding	23	c.2488G>A	p.Glu830Lys
chrC1	15796108	C	T	PASS	missense_variant	MODERATE	RAP1GAP	RAP1GAP	transcript	XM_006934381.5	protein_coding	25	c.2545G>A	p.Glu849Lys
chrC1	15796108	C	T	PASS	missense_variant	MODERATE	RAP1GAP	RAP1GAP	transcript	XM_019836355.3	protein_coding	24	c.2467G>A	p.Glu823Lys
chrC1	15796108	C	T	PASS	missense_variant	MODERATE	RAP1GAP	RAP1GAP	transcript	XM_019836350.3	protein_coding	24	c.2509G>A	p.Glu837Lys
chrC1	15796108	C	T	PASS	missense_variant	MODERATE	RAP1GAP	RAP1GAP	transcript	XM_019836356.3	protein_coding	24	c.2431G>A	p.Glu811Lys
chrC1	15796108	C	T	PASS	missense_variant	MODERATE	RAP1GAP	RAP1GAP	transcript	XM_045035244.1	protein_coding	25	c.2485G>A	p.Glu829Lys
chrC1	15796108	C	T	PASS	missense_variant	MODERATE	RAP1GAP	RAP1GAP	transcript	XM_045035250.1	protein_coding	23	c.2353G>A	p.Glu785Lys
chrC1	15796108	C	T	PASS	missense_variant	MODERATE	RAP1GAP	RAP1GAP	transcript	XM_019836349.3	protein_coding	25	c.2527G>A	p.Glu843Lys
chrC1	15796108	C	T	PASS	missense_variant	MODERATE	RAP1GAP	RAP1GAP	transcript	XM_023258267.2	protein_coding	25	c.2395G>A	p.Glu799Lys
chrC1	15796108	C	T	PASS	missense_variant	MODERATE	RAP1GAP	RAP1GAP	transcript	XM_045035247.1	protein_coding	26	c.2479G>A	p.Glu827Lys
chrC1	15796108	C	T	PASS	missense_variant	MODERATE	RAP1GAP	RAP1GAP	transcript	XM_023258264.2	protein_coding	27	c.2479G>A	p.Glu827Lys
chrC1	15796108	C	T	PASS	missense_variant	MODERATE	RAP1GAP	RAP1GAP	transcript	XM_023258265.2	protein_coding	26	c.2479G>A	p.Glu827Lys
chrC1	15796108	C	T	PASS	missense_variant	MODERATE	RAP1GAP	RAP1GAP	transcript	XM_023258266.2	protein_coding	27	c.2479G>A	p.Glu827Lys
chrC1	15796108	C	T	PASS	missense_variant	MODERATE	RAP1GAP	RAP1GAP	transcript	XM_045035246.1	protein_coding	28	c.2479G>A	p.Glu827Lys
chrC1	15796108	C	T	PASS	missense_variant	MODERATE	RAP1GAP	RAP1GAP	transcript	XM_045035248.1	protein_coding	25	c.2395G>A	p.Glu799Lys
chrC1	15796108	C	T	PASS	missense_variant	MODERATE	RAP1GAP	RAP1GAP	transcript	XM_045035249.1	protein_coding	26	c.2395G>A	p.Glu799Lys
chrC1	15796108	C	T	PASS	missense_variant	MODERATE	RAP1GAP	RAP1GAP	transcript	XM_023258268.2	protein_coding	24	c.2395G>A	p.Glu799Lys
chrC1	15796108	C	T	PASS	missense_variant	MODERATE	RAP1GAP	RAP1GAP	transcript	XM_045035245.1	protein_coding	25	c.2479G>A	p.Glu827Lys
chrC1	102326048	C	T	PASS	missense_variant	MODERATE	PHGDH	PHGDH	transcript	XM_003990517.6	protein_coding	12	c.1481C>T	p.Ser494Phe
chrC1	106754766	T	C	PASS	missense_variant	MODERATE	LOC101086079	LOC101086079	transcript	XM_045033538.1	protein_coding	3	c.2329A>G	p.Arg777Gly
chrC1	166558649	C	T	PASS	missense_variant	MODERATE	TTN	TTN	transcript	XM_045034025.1	protein_coding	266	c.52732G>A	p.Val17578Met
chrC1	166558649	C	T	PASS	missense_variant	MODERATE	TTN	TTN	transcript	XM_045034026.1	protein_coding	266	c.52702G>A	p.Val17568Met
chrC1	166558649	C	T	PASS	missense_variant	MODERATE	TTN	TTN	transcript	XM_045034027.1	protein_coding	265	c.52657G>A	p.Val17553Met
chrC1	166558649	C	T	PASS	missense_variant	MODERATE	TTN	TTN	transcript	XM_045034028.1	protein_coding	265	c.52654G>A	p.Val17552Met
chrC1	166558649	C	T	PASS	missense_variant	MODERATE	TTN	TTN	transcript	XM_045034029.1	protein_coding	265	c.52648G>A	p.Val17550Met
chrC1	166558649	C	T	PASS	missense_variant	MODERATE	TTN	TTN	transcript	XM_045034030.1	protein_coding	265	c.52648G>A	p.Val17550Met
chrC1	166558649	C	T	PASS	missense_variant	MODERATE	TTN	TTN	transcript	XM_045034031.1	protein_coding	265	c.52645G>A	p.Val17549Met
chrC1	166558649	C	T	PASS	missense_variant	MODERATE	TTN	TTN	transcript	XM_045034032.1	protein_coding	265	c.52645G>A	p.Val17549Met
chrC1	166558649	C	T	PASS	missense_variant	MODERATE	TTN	TTN	transcript	XM_045034033.1	protein_coding	265	c.52645G>A	p.Val17549Met
chrC1	166558649	C	T	PASS	missense_variant	MODERATE	TTN	TTN	transcript	XM_045034034.1	protein_coding	265	c.52645G>A	p.Val17549Met
chrC1	166558649	C	T	PASS	missense_variant	MODERATE	TTN	TTN	transcript	XM_045034035.1	protein_coding	265	c.52645G>A	p.Val17549Met
chrC1	166558649	C	T	PASS	missense_variant	MODERATE	TTN	TTN	transcript	XM_045034036.1	protein_coding	265	c.52594G>A	p.Val17532Met
chrC1	166558649	C	T	PASS	missense_variant	MODERATE	TTN	TTN	transcript	XM_045034037.1	protein_coding	265	c.52594G>A	p.Val17532Met
chrC1	166558649	C	T	PASS	missense_variant	MODERATE	TTN	TTN	transcript	XM_045034038.1	protein_coding	264	c.52576G>A	p.Val17526Met
chrC1	166558649	C	T	PASS	missense_variant	MODERATE	TTN	TTN	transcript	XM_045034039.1	protein_coding	264	c.52576G>A	p.Val17526Met
chrC1	166558649	C	T	PASS	missense_variant	MODERATE	TTN	TTN	transcript	XM_045034040.1	protein_coding	265	c.52573G>A	p.Val17525Met
chrC1	166558649	C	T	PASS	missense_variant	MODERATE	TTN	TTN	transcript	XM_045034041.1	protein_coding	264	c.52564G>A	p.Val17522Met
chrC1	166558649	C	T	PASS	missense_variant	MODERATE	TTN	TTN	transcript	XM_045034042.1	protein_coding	264	c.52561G>A	p.Val17521Met
chrC1	166558649	C	T	PASS	missense_variant	MODERATE	TTN	TTN	transcript	XM_045034043.1	protein_coding	264	c.52558G>A	p.Val17520Met
chrC1	166558649	C	T	PASS	missense_variant	MODERATE	TTN	TTN	transcript	XM_045034044.1	protein_coding	264	c.52558G>A	p.Val17520Met
chrC1	166558649	C	T	PASS	missense_variant	MODERATE	TTN	TTN	transcript	XM_045034045.1	protein_coding	264	c.52558G>A	p.Val17520Met
chrC1	166558649	C	T	PASS	missense_variant	MODERATE	TTN	TTN	transcript	XM_045034046.1	protein_coding	264	c.52558G>A	p.Val17520Met
chrC1	166558649	C	T	PASS	missense_variant	MODERATE	TTN	TTN	transcript	XM_045034047.1	protein_coding	263	c.52483G>A	p.Val17495Met
chrC1	166558649	C	T	PASS	missense_variant	MODERATE	TTN	TTN	transcript	XM_045034048.1	protein_coding	265	c.52465G>A	p.Val17489Met
chrC1	166558649	C	T	PASS	missense_variant	MODERATE	TTN	TTN	transcript	XM_045034049.1	protein_coding	264	c.52456G>A	p.Val17486Met
chrC1	166558649	C	T	PASS	missense_variant	MODERATE	TTN	TTN	transcript	XM_045034050.1	protein_coding	265	c.52444G>A	p.Val17482Met
chrC1	166558649	C	T	PASS	missense_variant	MODERATE	TTN	TTN	transcript	XM_045034051.1	protein_coding	264	c.52435G>A	p.Val17479Met
chrC1	166558649	C	T	PASS	missense_variant	MODERATE	TTN	TTN	transcript	XM_045034052.1	protein_coding	264	c.52435G>A	p.Val17479Met
chrC1	166558649	C	T	PASS	missense_variant	MODERATE	TTN	TTN	transcript	XM_045034053.1	protein_coding	266	c.52732G>A	p.Val17578Met
chrC1	166558649	C	T	PASS	missense_variant	MODERATE	TTN	TTN	transcript	XM_045034054.1	protein_coding	262	c.52396G>A	p.Val17466Met
chrC1	166558649	C	T	PASS	missense_variant	MODERATE	TTN	TTN	transcript	XM_045034055.1	protein_coding	262	c.52396G>A	p.Val17466Met
chrC1	166558649	C	T	PASS	missense_variant	MODERATE	TTN	TTN	transcript	XM_045034056.1	protein_coding	262	c.52384G>A	p.Val17462Met
chrC1	166558649	C	T	PASS	missense_variant	MODERATE	TTN	TTN	transcript	XM_045034057.1	protein_coding	261	c.52330G>A	p.Val17444Met
chrC1	166558649	C	T	PASS	missense_variant	MODERATE	TTN	TTN	transcript	XM_045034058.1	protein_coding	261	c.52327G>A	p.Val17443Met
chrC1	166558649	C	T	PASS	missense_variant	MODERATE	TTN	TTN	transcript	XM_045034059.1	protein_coding	263	c.52318G>A	p.Val17440Met
chrC1	166558649	C	T	PASS	missense_variant	MODERATE	TTN	TTN	transcript	XM_045034060.1	protein_coding	261	c.52243G>A	p.Val17415Met
chrC1	166558649	C	T	PASS	missense_variant	MODERATE	TTN	TTN	transcript	XM_045034061.1	protein_coding	260	c.52240G>A	p.Val17414Met
chrC1	166558649	C	T	PASS	missense_variant	MODERATE	TTN	TTN	transcript	XM_045034062.1	protein_coding	260	c.52237G>A	p.Val17413Met
chrC1	166558649	C	T	PASS	missense_variant	MODERATE	TTN	TTN	transcript	XM_045034063.1	protein_coding	262	c.52186G>A	p.Val17396Met
chrC1	166558649	C	T	PASS	missense_variant	MODERATE	TTN	TTN	transcript	XM_045034064.1	protein_coding	260	c.52165G>A	p.Val17389Met
chrC1	166558649	C	T	PASS	missense_variant	MODERATE	TTN	TTN	transcript	XM_045034065.1	protein_coding	262	c.52159G>A	p.Val17387Met
chrC1	166558649	C	T	PASS	missense_variant	MODERATE	TTN	TTN	transcript	XM_045034066.1	protein_coding	259	c.52141G>A	p.Val17381Met
chrC1	166558649	C	T	PASS	missense_variant	MODERATE	TTN	TTN	transcript	XM_045034067.1	protein_coding	259	c.52138G>A	p.Val17380Met
chrC1	166558649	C	T	PASS	missense_variant	MODERATE	TTN	TTN	transcript	XM_045034068.1	protein_coding	261	c.52111G>A	p.Val17371Met
chrC1	166558649	C	T	PASS	missense_variant	MODERATE	TTN	TTN	transcript	XM_045034069.1	protein_coding	258	c.52051G>A	p.Val17351Met
chrC1	166558649	C	T	PASS	missense_variant	MODERATE	TTN	TTN	transcript	XM_045034070.1	protein_coding	260	c.52027G>A	p.Val17343Met
chrC1	166558649	C	T	PASS	missense_variant	MODERATE	TTN	TTN	transcript	XM_045034071.1	protein_coding	265	c.49960G>A	p.Val16654Met
chrC1	166558649	C	T	PASS	missense_variant	MODERATE	TTN	TTN	transcript	XM_045034072.1	protein_coding	264	c.49801G>A	p.Val16601Met
chrC1	166558649	C	T	PASS	missense_variant	MODERATE	TTN	TTN	transcript	XM_045034073.1	protein_coding	112	c.27781G>A	p.Val9261Met
chrC1	166558649	C	T	PASS	missense_variant	MODERATE	TTN	TTN	transcript	XM_045034074.1	protein_coding	110	c.27484G>A	p.Val9162Met
chrC1	173146145	T	C	PASS	missense_variant	MODERATE	FSIP2	FSIP2	transcript	XM_023259535.2	protein_coding	17	c.12764T>C	p.Ile4255Thr
chrC1	173146145	T	C	PASS	missense_variant	MODERATE	FSIP2	FSIP2	transcript	XM_045034111.1	protein_coding	16	c.12674T>C	p.Ile4225Thr
chrC1	173146145	T	C	PASS	missense_variant	MODERATE	FSIP2	FSIP2	transcript	XM_045034112.1	protein_coding	16	c.12674T>C	p.Ile4225Thr
chrC1	173146145	T	C	PASS	missense_variant	MODERATE	FSIP2	FSIP2	transcript	XM_045034114.1	protein_coding	17	c.12764T>C	p.Ile4255Thr
chrC1	173146145	T	C	PASS	missense_variant	MODERATE	FSIP2	FSIP2	transcript	XM_045034113.1	protein_coding	16	c.12638T>C	p.Ile4213Thr
chrC1	173146145	T	C	PASS	missense_variant	MODERATE	FSIP2	FSIP2	transcript	XM_045034115.1	protein_coding	3	c.11219T>C	p.Ile3740Thr
chrC1	182169947	T	C	PASS	missense_variant	MODERATE	DNAH7	DNAH7	transcript	XM_011285443.4	protein_coding	40	c.6431A>G	p.Asp2144Gly
chrC1	182169947	T	C	PASS	missense_variant	MODERATE	DNAH7	DNAH7	transcript	XM_045034178.1	protein_coding	29	c.4991A>G	p.Asp1664Gly
chrC1	182169947	T	C	PASS	missense_variant	MODERATE	DNAH7	DNAH7	transcript	XM_045034177.1	protein_coding	29	c.4991A>G	p.Asp1664Gly
chrC1	182169947	T	C	PASS	missense_variant	MODERATE	DNAH7	DNAH7	transcript	XM_045034168.1	protein_coding	39	c.6389A>G	p.Asp2130Gly
chrC1	182169947	T	C	PASS	missense_variant	MODERATE	DNAH7	DNAH7	transcript	XM_045034171.1	protein_coding	41	c.6356A>G	p.Asp2119Gly
chrC1	182169947	T	C	PASS	missense_variant	MODERATE	DNAH7	DNAH7	transcript	XM_045034172.1	protein_coding	41	c.6356A>G	p.Asp2119Gly
chrC1	182169947	T	C	PASS	missense_variant	MODERATE	DNAH7	DNAH7	transcript	XM_045034169.1	protein_coding	39	c.6368A>G	p.Asp2123Gly
chrC1	182169947	T	C	PASS	missense_variant	MODERATE	DNAH7	DNAH7	transcript	XM_045034173.1	protein_coding	40	c.6431A>G	p.Asp2144Gly
chrC1	182169947	T	C	PASS	missense_variant	MODERATE	DNAH7	DNAH7	transcript	XM_045034174.1	protein_coding	40	c.6431A>G	p.Asp2144Gly
chrC1	182169947	T	C	PASS	missense_variant	MODERATE	DNAH7	DNAH7	transcript	XM_045034175.1	protein_coding	42	c.6173A>G	p.Asp2058Gly
chrC1	182169947	T	C	PASS	missense_variant	MODERATE	DNAH7	DNAH7	transcript	XM_045034176.1	protein_coding	42	c.6173A>G	p.Asp2058Gly
chrC1	182169947	T	C	PASS	missense_variant	MODERATE	DNAH7	DNAH7	transcript	XM_045034170.1	protein_coding	40	c.6356A>G	p.Asp2119Gly
chrC1	192280378	G	A	PASS	missense_variant	MODERATE	FASTKD2	FASTKD2	transcript	XM_011285507.4	protein_coding	2	c.241G>A	p.Gly81Ser
chrC1	192280378	G	A	PASS	missense_variant	MODERATE	FASTKD2	FASTKD2	transcript	XM_045034395.1	protein_coding	2	c.241G>A	p.Gly81Ser
chrC2	9172403	C	T	PASS	missense_variant	MODERATE	MORC3	MORC3	transcript	XM_045036634.1	protein_coding	15	c.1663G>A	p.Glu555Lys
chrC2	9172403	C	T	PASS	missense_variant	MODERATE	MORC3	MORC3	transcript	XM_023238756.2	protein_coding	14	c.1609G>A	p.Glu537Lys
chrC2	13111619	GGAA	G	PASS	disruptive_inframe_deletion	MODERATE	HUNK	HUNK	transcript	XM_023238814.2	protein_coding	11	c.1548_1550delTTC	p.Ser517del
chrC2	13111619	GGAA	G	PASS	disruptive_inframe_deletion	MODERATE	HUNK	HUNK	transcript	XM_045036686.1	protein_coding	10	c.1464_1466delTTC	p.Ser489del
chrC2	14275238	TTATGGCTGTGGCTATGGCTCAGGG	T	PASS	disruptive_inframe_deletion	MODERATE	LOC123379780	LOC123379780	transcript	XM_045036427.1	protein_coding	1	c.117_140delAGGGTATGGCTGTGGCTATGGCTC	p.Gly40_Ser47del
chrD1	63440076	A	C	PASS	missense_variant	MODERATE	DNHD1	DNHD1	transcript	XM_019811955.2	protein_coding	41	c.13897A>C	p.Ile4633Leu
chrD1	63440076	A	C	PASS	missense_variant	MODERATE	DNHD1	DNHD1	transcript	XM_023239512.2	protein_coding	42	c.13807A>C	p.Ile4603Leu
chrD1	63440076	A	C	PASS	missense_variant	MODERATE	DNHD1	DNHD1	transcript	XM_023239513.2	protein_coding	42	c.13741A>C	p.Ile4581Leu
chrD1	63440076	A	C	PASS	missense_variant	MODERATE	DNHD1	DNHD1	transcript	XM_023239514.2	protein_coding	42	c.13708A>C	p.Ile4570Leu
chrD1	63440076	A	C	PASS	missense_variant	MODERATE	DNHD1	DNHD1	transcript	XM_023239516.2	protein_coding	41	c.13681A>C	p.Ile4561Leu
chrD1	63440076	A	C	PASS	missense_variant	MODERATE	DNHD1	DNHD1	transcript	XM_023239517.2	protein_coding	39	c.13276A>C	p.Ile4426Leu
chrD1	63440076	A	C	PASS	missense_variant	MODERATE	DNHD1	DNHD1	transcript	XM_045038860.1	protein_coding	41	c.13681A>C	p.Ile4561Leu
chrD1	63440076	A	C	PASS	missense_variant	MODERATE	DNHD1	DNHD1	transcript	XM_045038862.1	protein_coding	39	c.13246A>C	p.Ile4416Leu
chrD1	63440076	A	C	PASS	missense_variant	MODERATE	DNHD1	DNHD1	transcript	XM_045038863.1	protein_coding	42	c.13081A>C	p.Ile4361Leu
chrD1	63440076	A	C	PASS	missense_variant	MODERATE	DNHD1	DNHD1	transcript	XM_045038864.1	protein_coding	42	c.13015A>C	p.Ile4339Leu
chrD1	63440076	A	C	PASS	missense_variant	MODERATE	DNHD1	DNHD1	transcript	XM_045038867.1	protein_coding	43	c.11266A>C	p.Ile3756Leu
chrD1	63440076	A	C	PASS	missense_variant	MODERATE	DNHD1	DNHD1	transcript	XM_045038861.1	protein_coding	42	c.13807A>C	p.Ile4603Leu
chrD1	63440076	A	C	PASS	missense_variant	MODERATE	DNHD1	DNHD1	transcript	XM_023239518.2	protein_coding	31	c.11107A>C	p.Ile3703Leu
chrD1	74400939	T	C	PASS	missense_variant	MODERATE	LOC109492041	LOC109492041	transcript	XM_045039046.1	protein_coding	3	c.326T>C	p.Leu109Pro
chrD1	74406526	A	T	PASS	missense_variant	MODERATE	LOC109492041	LOC109492041	transcript	XM_045039046.1	protein_coding	5	c.623A>T	p.His208Leu
chrD1	74406528	C	T	PASS	missense_variant	MODERATE	LOC109492041	LOC109492041	transcript	XM_045039046.1	protein_coding	5	c.625C>T	p.Arg209Cys
chrD1	74535497	C	CATTGACTGGCCGCCCAGGGCA	PASS	conservative_inframe_insertion	MODERATE	SPTY2D1	SPTY2D1	transcript	XM_023239635.2	protein_coding	3	c.1473_1474insTGCCCTGGGCGGCCAGTCAAT	p.Ser491_Gly492insCysProGlyArgProValAsn
chrD1	74535497	C	CATTGACTGGCCGCCCAGGGCA	PASS	conservative_inframe_insertion	MODERATE	SPTY2D1	SPTY2D1	transcript	XM_023239636.2	protein_coding	4	c.1473_1474insTGCCCTGGGCGGCCAGTCAAT	p.Ser491_Gly492insCysProGlyArgProValAsn
chrD1	74535497	C	CATTGACTGGCCGCCCAGGGCA	PASS	conservative_inframe_insertion	MODERATE	SPTY2D1	SPTY2D1	transcript	XM_023239638.2	protein_coding	3	c.1221_1222insTGCCCTGGGCGGCCAGTCAAT	p.Ser407_Gly408insCysProGlyArgProValAsn
chrD1	87106930	G	A	PASS	missense_variant&splice_region_variant	MODERATE	DEPDC7	DEPDC7	transcript	XM_011286816.4	protein_coding	3	c.592G>A	p.Val198Ile
chrD1	87111482	TTTTTTA	T	PASS	splice_region_variant&intron_variant	LOW	DEPDC7	DEPDC7	transcript	XM_011286816.4	protein_coding	7	c.1264-9_1264-4delTTTTTA
chrD1	87426929	GGGCCGGGCGGCCGGGGGAGCCGCCGGC	G	PASS	disruptive_inframe_deletion	MODERATE	KIAA1549L	KIAA1549L	transcript	XM_023239688.2	protein_coding	1	c.74_100delCGGCCGGGGGAGCCGCCGGCGGCCGGG	p.Ala25_Arg33del
chrD1	87426929	GGGCCGGGCGGCCGGGGGAGCCGCCGGC	G	PASS	disruptive_inframe_deletion	MODERATE	KIAA1549L	KIAA1549L	transcript	XM_045039128.1	protein_coding	1	c.74_100delCGGCCGGGGGAGCCGCCGGCGGCCGGG	p.Ala25_Arg33del
chrD1	87426929	GGGCCGGGCGGCCGGGGGAGCCGCCGGC	G	PASS	disruptive_inframe_deletion	MODERATE	KIAA1549L	KIAA1549L	transcript	XM_045039127.1	protein_coding	1	c.74_100delCGGCCGGGGGAGCCGCCGGCGGCCGGG	p.Ala25_Arg33del
chrD1	87426929	GGGCCGGGCGGCCGGGGGAGCCGCCGGC	G	PASS	disruptive_inframe_deletion	MODERATE	KIAA1549L	KIAA1549L	transcript	XM_019812245.3	protein_coding	1	c.74_100delCGGCCGGGGGAGCCGCCGGCGGCCGGG	p.Ala25_Arg33del
chrD1	87426929	GGGCCGGGCGGCCGGGGGAGCCGCCGGC	G	PASS	disruptive_inframe_deletion	MODERATE	KIAA1549L	KIAA1549L	transcript	XM_019812246.3	protein_coding	1	c.74_100delCGGCCGGGGGAGCCGCCGGCGGCCGGG	p.Ala25_Arg33del
chrD1	87426929	GGGCCGGGCGGCCGGGGGAGCCGCCGGC	G	PASS	disruptive_inframe_deletion	MODERATE	KIAA1549L	KIAA1549L	transcript	XM_045039126.1	protein_coding	1	c.74_100delCGGCCGGGGGAGCCGCCGGCGGCCGGG	p.Ala25_Arg33del
chrD1	99584355	C	A	PASS	missense_variant	MODERATE	AGBL2	AGBL2	transcript	XM_006937300.4	protein_coding	6	c.371G>T	p.Arg124Leu
chrD1	99584355	C	A	PASS	missense_variant	MODERATE	AGBL2	AGBL2	transcript	XM_006937301.4	protein_coding	6	c.359G>T	p.Arg120Leu
chrD1	99584355	C	A	PASS	missense_variant	MODERATE	AGBL2	AGBL2	transcript	XM_006937302.4	protein_coding	5	c.317G>T	p.Arg106Leu
chrD1	99584355	C	A	PASS	missense_variant	MODERATE	AGBL2	AGBL2	transcript	XM_019812416.2	protein_coding	6	c.371G>T	p.Arg124Leu
chrD1	99584355	C	A	PASS	missense_variant	MODERATE	AGBL2	AGBL2	transcript	XM_019812417.2	protein_coding	5	c.317G>T	p.Arg106Leu
chrD1	99584355	C	A	PASS	missense_variant	MODERATE	AGBL2	AGBL2	transcript	XM_045039282.1	protein_coding	6	c.371G>T	p.Arg124Leu
chrD1	99584355	C	A	PASS	missense_variant	MODERATE	AGBL2	AGBL2	transcript	XM_006937303.5	protein_coding	6	c.371G>T	p.Arg124Leu
chrD1	99584355	C	A	PASS	missense_variant	MODERATE	AGBL2	AGBL2	transcript	XM_019812418.3	protein_coding	6	c.371G>T	p.Arg124Leu
chrD1	104026658	G	A	PASS	missense_variant	MODERATE	LOC111556270	LOC111556270	transcript	XM_023239026.2	protein_coding	1	c.236G>A	p.Cys79Tyr
chrD1	106100242	G	A	PASS	missense_variant	MODERATE	AHNAK	AHNAK	transcript	XM_045039444.1	protein_coding	5	c.15383C>T	p.Pro5128Leu
chrD1	106100242	G	A	PASS	missense_variant	MODERATE	AHNAK	AHNAK	transcript	XM_045039445.1	protein_coding	5	c.15383C>T	p.Pro5128Leu
chrD1	106191690	G	A	PASS	missense_variant	MODERATE	GANAB	GANAB	transcript	XM_003993515.5	protein_coding	24	c.2764C>T	p.Pro922Ser
chrD1	106191690	G	A	PASS	missense_variant	MODERATE	GANAB	GANAB	transcript	XM_045039448.1	protein_coding	23	c.2698C>T	p.Pro900Ser
chrD1	107082385	C	T	PASS	missense_variant	MODERATE	RCOR2	RCOR2	transcript	XM_023239986.2	protein_coding	7	c.626G>A	p.Arg209Gln
chrD1	107082385	C	T	PASS	missense_variant	MODERATE	RCOR2	RCOR2	transcript	XM_045039481.1	protein_coding	7	c.626G>A	p.Arg209Gln
chrD1	107380553	T	TTTGCCGC	PASS	frameshift_variant	HIGH	BAD	BAD	transcript	XM_003993558.4	protein_coding	4	c.423_429dupGCGGCAA	p.Ser144fs
chrD1	107380553	T	TTTGCCGC	PASS	frameshift_variant	HIGH	BAD	BAD	transcript	XM_006937465.4	protein_coding	4	c.423_429dupGCGGCAA	p.Ser144fs
chrD1	111672282	G	C	PASS	missense_variant	MODERATE	FGF3	FGF3	transcript	XM_023239755.2	protein_coding	2	c.236C>G	p.Thr79Arg
chrD2	34574683	A	G	PASS	missense_variant	MODERATE	VCL	VCL	transcript	XM_003994069.6	protein_coding	6	c.704A>G	p.Glu235Gly
chrD2	34574683	A	G	PASS	missense_variant	MODERATE	VCL	VCL	transcript	XM_003994068.6	protein_coding	6	c.704A>G	p.Glu235Gly
chrD2	34609602	C	T	PASS	missense_variant	MODERATE	VCL	VCL	transcript	XM_003994069.6	protein_coding	19	c.2818C>T	p.Pro940Ser
chrD2	49036853	G	A	PASS	splice_region_variant&non_coding_transcript_exon_variant	LOW	LOC109492919	LOC109492919	transcript	XR_002146899.3	pseudogene	1	n.158G>A
chrD2	62124168	AC	A	PASS	splice_donor_variant&intron_variant	HIGH	COL17A1	COL17A1	transcript	XM_006938156.5	protein_coding	45	c.3019+1delG
chrD2	62124168	AC	A	PASS	splice_donor_variant&intron_variant	HIGH	COL17A1	COL17A1	transcript	XM_019813785.3	protein_coding	46	c.3019+1delG
chrD2	62124168	AC	A	PASS	splice_donor_variant&intron_variant	HIGH	COL17A1	COL17A1	transcript	XM_019813786.3	protein_coding	45	c.3007+1delG
chrD2	81839009	G	T	PASS	missense_variant	MODERATE	CD2H10orf90	CD2H10orf90	transcript	XM_045040807.1	protein_coding	4	c.1514C>A	p.Ala505Glu
chrD2	81839009	G	T	PASS	missense_variant	MODERATE	CD2H10orf90	CD2H10orf90	transcript	XM_045040828.1	protein_coding	3	c.1175C>A	p.Ala392Glu
chrD2	81839009	G	T	PASS	missense_variant	MODERATE	CD2H10orf90	CD2H10orf90	transcript	XM_045040819.1	protein_coding	3	c.1175C>A	p.Ala392Glu
chrD2	81839009	G	T	PASS	missense_variant	MODERATE	CD2H10orf90	CD2H10orf90	transcript	XM_045040815.1	protein_coding	3	c.1175C>A	p.Ala392Glu
chrD2	81839009	G	T	PASS	missense_variant	MODERATE	CD2H10orf90	CD2H10orf90	transcript	XM_045040816.1	protein_coding	5	c.1175C>A	p.Ala392Glu
chrD2	81839009	G	T	PASS	missense_variant	MODERATE	CD2H10orf90	CD2H10orf90	transcript	XM_045040817.1	protein_coding	5	c.1175C>A	p.Ala392Glu
chrD2	81839009	G	T	PASS	missense_variant	MODERATE	CD2H10orf90	CD2H10orf90	transcript	XM_045040818.1	protein_coding	6	c.1175C>A	p.Ala392Glu
chrD2	81839009	G	T	PASS	missense_variant	MODERATE	CD2H10orf90	CD2H10orf90	transcript	XM_045040820.1	protein_coding	6	c.1175C>A	p.Ala392Glu
chrD2	81839009	G	T	PASS	missense_variant	MODERATE	CD2H10orf90	CD2H10orf90	transcript	XM_045040821.1	protein_coding	4	c.1175C>A	p.Ala392Glu
chrD2	81839009	G	T	PASS	missense_variant	MODERATE	CD2H10orf90	CD2H10orf90	transcript	XM_045040822.1	protein_coding	5	c.1175C>A	p.Ala392Glu
chrD2	81839009	G	T	PASS	missense_variant	MODERATE	CD2H10orf90	CD2H10orf90	transcript	XM_045040823.1	protein_coding	3	c.1175C>A	p.Ala392Glu
chrD2	81839009	G	T	PASS	missense_variant	MODERATE	CD2H10orf90	CD2H10orf90	transcript	XM_045040824.1	protein_coding	3	c.1175C>A	p.Ala392Glu
chrD2	81839009	G	T	PASS	missense_variant	MODERATE	CD2H10orf90	CD2H10orf90	transcript	XM_045040825.1	protein_coding	4	c.1175C>A	p.Ala392Glu
chrD2	81839009	G	T	PASS	missense_variant	MODERATE	CD2H10orf90	CD2H10orf90	transcript	XM_045040808.1	protein_coding	4	c.1511C>A	p.Ala504Glu
chrD2	81839009	G	T	PASS	missense_variant	MODERATE	CD2H10orf90	CD2H10orf90	transcript	XM_045040809.1	protein_coding	4	c.1514C>A	p.Ala505Glu
chrD2	81839009	G	T	PASS	missense_variant	MODERATE	CD2H10orf90	CD2H10orf90	transcript	XM_045040812.1	protein_coding	4	c.1514C>A	p.Ala505Glu
chrD2	81839009	G	T	PASS	missense_variant	MODERATE	CD2H10orf90	CD2H10orf90	transcript	XM_045040826.1	protein_coding	4	c.1175C>A	p.Ala392Glu
chrD2	81839009	G	T	PASS	missense_variant	MODERATE	CD2H10orf90	CD2H10orf90	transcript	XM_045040810.1	protein_coding	5	c.1436C>A	p.Ala479Glu
chrD2	81839009	G	T	PASS	missense_variant	MODERATE	CD2H10orf90	CD2H10orf90	transcript	XM_045040813.1	protein_coding	4	c.1514C>A	p.Ala505Glu
chrD2	81839009	G	T	PASS	missense_variant	MODERATE	CD2H10orf90	CD2H10orf90	transcript	XM_045040811.1	protein_coding	4	c.1514C>A	p.Ala505Glu
chrD2	86499124	C	T	PASS	splice_region_variant&intron_variant	LOW	BNIP3	BNIP3	transcript	XM_011287628.4	protein_coding	2	c.197+7G>A
chrD3	27771569	C	T	PASS	missense_variant	MODERATE	ARVCF	ARVCF	transcript	XM_011287895.4	protein_coding	19	c.2747C>T	p.Ala916Val
chrD3	27771569	C	T	PASS	missense_variant	MODERATE	ARVCF	ARVCF	transcript	XM_045042136.1	protein_coding	20	c.2747C>T	p.Ala916Val
chrD3	27771569	C	T	PASS	missense_variant	MODERATE	ARVCF	ARVCF	transcript	XM_045042137.1	protein_coding	18	c.2773C>T	p.Arg925Trp
chrD3	27771569	C	T	PASS	missense_variant	MODERATE	ARVCF	ARVCF	transcript	XM_045042140.1	protein_coding	14	c.2255C>T	p.Ala752Val
chrD3	27771569	C	T	PASS	missense_variant	MODERATE	ARVCF	ARVCF	transcript	XM_006938701.3	protein_coding	17	c.2729C>T	p.Ala910Val
chrD3	27771569	C	T	PASS	missense_variant	MODERATE	ARVCF	ARVCF	transcript	XM_011287896.3	protein_coding	18	c.2747C>T	p.Ala916Val
chrD3	27771569	C	T	PASS	missense_variant	MODERATE	ARVCF	ARVCF	transcript	XM_019814891.2	protein_coding	17	c.2729C>T	p.Ala910Val
chrD3	27771569	C	T	PASS	missense_variant	MODERATE	ARVCF	ARVCF	transcript	XM_045042135.1	protein_coding	18	c.2747C>T	p.Ala916Val
chrD3	27771569	C	T	PASS	missense_variant	MODERATE	ARVCF	ARVCF	transcript	XM_045042138.1	protein_coding	18	c.2747C>T	p.Ala916Val
chrD3	27771569	C	T	PASS	missense_variant	MODERATE	ARVCF	ARVCF	transcript	XM_045042139.1	protein_coding	16	c.2558C>T	p.Ala853Val
chrE1	18824949	C	T	PASS	missense_variant&splice_region_variant	MODERATE	NOS2	NOS2	transcript	XM_045044087.1	protein_coding	22	c.2248C>T	p.Arg750Cys
chrE1	18824949	C	T	PASS	missense_variant&splice_region_variant	MODERATE	NOS2	NOS2	transcript	XM_019817487.3	protein_coding	19	c.2245C>T	p.Arg749Cys
chrE1	35099448	G	A	PASS	missense_variant	MODERATE	EPN3	EPN3	transcript	XM_023244192.2	protein_coding	2	c.524C>T	p.Pro175Leu
chrE1	35099448	G	A	PASS	missense_variant	MODERATE	EPN3	EPN3	transcript	XM_023244193.2	protein_coding	2	c.524C>T	p.Pro175Leu
chrE1	37407522	A	C	PASS	splice_region_variant&intron_variant	LOW	TBX21	TBX21	transcript	XM_023244122.2	protein_coding	3	c.768+8T>G
chrE1	37668580	C	T	PASS	missense_variant	MODERATE	GPR179	GPR179	transcript	XM_003996811.3	protein_coding	11	c.2239G>A	p.Gly747Ser
chrE1	37668580	C	T	PASS	missense_variant	MODERATE	GPR179	GPR179	transcript	XM_019817778.1	protein_coding	11	c.1432G>A	p.Gly478Ser
chrE1	38704682	T	C	PASS	missense_variant	MODERATE	ERBB2	ERBB2	transcript	NM_001048163.1	protein_coding	27	c.3470T>C	p.Leu1157Pro
chrE1	38704682	T	C	PASS	missense_variant	MODERATE	ERBB2	ERBB2	transcript	XM_006940248.5	protein_coding	28	c.3380T>C	p.Leu1127Pro
chrE1	38833679	C	T	PASS	splice_region_variant&synonymous_variant	LOW	ZPBP2	ZPBP2	transcript	XM_003996822.6	protein_coding	7	c.885C>T	p.Cys295Cys
chrE1	38950487	AC	A	PASS	splice_region_variant&intron_variant	LOW	MED24	MED24	transcript	XM_006940307.5	protein_coding	9	c.879+7delG
chrE1	38950487	AC	A	PASS	splice_region_variant&intron_variant	LOW	MED24	MED24	transcript	XM_045045189.1	protein_coding	7	c.666+7delG
chrE1	38950487	AC	A	PASS	splice_region_variant&intron_variant	LOW	MED24	MED24	transcript	XM_003996794.6	protein_coding	8	c.822+7delG
chrE1	38950487	AC	A	PASS	splice_region_variant&intron_variant	LOW	MED24	MED24	transcript	XM_006940308.5	protein_coding	9	c.879+7delG
chrE1	38950487	AC	A	PASS	splice_region_variant&intron_variant	LOW	MED24	MED24	transcript	XM_011289159.4	protein_coding	9	c.879+7delG
chrE1	38950487	AC	A	PASS	splice_region_variant&intron_variant	LOW	MED24	MED24	transcript	XM_011289160.4	protein_coding	9	c.879+7delG
chrE1	38950487	AC	A	PASS	splice_region_variant&intron_variant	LOW	MED24	MED24	transcript	XM_045045190.1	protein_coding	9	c.879+7delG
chrE1	38950487	AC	A	PASS	splice_region_variant&intron_variant	LOW	MED24	MED24	transcript	XR_002149198.3	pseudogene	9	n.1355+7delG
chrE1	38982154	T	C	PASS	splice_region_variant&intron_variant	LOW	THRA	THRA	transcript	XM_011289162.4	protein_coding	2	c.53+5T>C
chrE2	257642	G	C	PASS	missense_variant	MODERATE	ZNF584	ZNF584	transcript	XM_006940729.5	protein_coding	5	c.611C>G	p.Pro204Arg
chrE2	1186754	G	A	PASS	missense_variant	MODERATE	ZNF134	ZNF134	transcript	XM_019819004.3	protein_coding	2	c.62C>T	p.Thr21Met
chrE2	1186754	G	A	PASS	missense_variant	MODERATE	ZNF134	ZNF134	transcript	XM_019819008.3	protein_coding	3	c.53C>T	p.Thr18Met
chrE2	1186754	G	A	PASS	missense_variant	MODERATE	ZNF134	ZNF134	transcript	XM_019819005.3	protein_coding	3	c.53C>T	p.Thr18Met
chrE2	1186754	G	A	PASS	missense_variant	MODERATE	ZNF134	ZNF134	transcript	XM_019819007.3	protein_coding	4	c.53C>T	p.Thr18Met
chrE2	1456996	C	T	PASS	missense_variant	MODERATE	LOC101098592	LOC101098592	transcript	XM_006940784.5	protein_coding	1	c.4G>A	p.Ala2Thr
chrE2	9759879	C	T	PASS	splice_region_variant&intron_variant	LOW	LOC102900821	LOC102900821	transcript	XR_891152.3	pseudogene	1	n.87-5G>A
chrF1	643382	C	A	PASS	missense_variant	MODERATE	CAPN2	CAPN2	transcript	XM_045049152.1	protein_coding	21	c.2113C>A	p.Arg705Ser
chrF1	1630721	C	T	PASS	missense_variant	MODERATE	DNAH14	DNAH14	transcript	XM_045049335.1	protein_coding	86	c.13492C>T	p.Arg4498Cys
chrF1	1630721	C	T	PASS	missense_variant	MODERATE	DNAH14	DNAH14	transcript	XM_045049344.1	protein_coding	85	c.13328C>T	p.Pro4443Leu
chrF1	1630721	C	T	PASS	missense_variant	MODERATE	DNAH14	DNAH14	transcript	XM_045049337.1	protein_coding	85	c.13429C>T	p.Arg4477Cys
chrF1	1630721	C	T	PASS	missense_variant	MODERATE	DNAH14	DNAH14	transcript	XM_045049338.1	protein_coding	85	c.13399C>T	p.Arg4467Cys
chrF1	1630721	C	T	PASS	missense_variant	MODERATE	DNAH14	DNAH14	transcript	XM_045049339.1	protein_coding	85	c.13363C>T	p.Arg4455Cys
chrF1	1630721	C	T	PASS	missense_variant	MODERATE	DNAH14	DNAH14	transcript	XM_045049340.1	protein_coding	85	c.13351C>T	p.Arg4451Cys
chrF1	1630721	C	T	PASS	missense_variant	MODERATE	DNAH14	DNAH14	transcript	XM_045049336.1	protein_coding	85	c.13489C>T	p.Arg4497Cys
chrF1	1630721	C	T	PASS	missense_variant	MODERATE	DNAH14	DNAH14	transcript	XM_045049341.1	protein_coding	85	c.13330C>T	p.Arg4444Cys
chrF1	1630721	C	T	PASS	missense_variant	MODERATE	DNAH14	DNAH14	transcript	XM_045049346.1	protein_coding	82	c.12901C>T	p.Arg4301Cys
chrF1	6512506	C	T	PASS	missense_variant	MODERATE	SDCCAG8	SDCCAG8	transcript	XM_023247417.2	protein_coding	9	c.1201G>A	p.Gly401Ser
chrF1	6512506	C	T	PASS	missense_variant	MODERATE	SDCCAG8	SDCCAG8	transcript	XM_011290841.4	protein_coding	9	c.1201G>A	p.Gly401Ser
chrF1	6512506	C	T	PASS	missense_variant	MODERATE	SDCCAG8	SDCCAG8	transcript	XM_019821498.3	protein_coding	9	c.1201G>A	p.Gly401Ser
chrF1	6512506	C	T	PASS	missense_variant	MODERATE	SDCCAG8	SDCCAG8	transcript	XM_019821505.3	protein_coding	9	c.1201G>A	p.Gly401Ser
chrF1	6512506	C	T	PASS	missense_variant	MODERATE	SDCCAG8	SDCCAG8	transcript	XM_023247418.2	protein_coding	9	c.1201G>A	p.Gly401Ser
chrF1	6512506	C	T	PASS	missense_variant	MODERATE	SDCCAG8	SDCCAG8	transcript	XM_045049310.1	protein_coding	9	c.1201G>A	p.Gly401Ser
chrF1	6512506	C	T	PASS	missense_variant	MODERATE	SDCCAG8	SDCCAG8	transcript	XM_045049307.1	protein_coding	9	c.1201G>A	p.Gly401Ser
chrF1	6512506	C	T	PASS	missense_variant	MODERATE	SDCCAG8	SDCCAG8	transcript	XM_023247420.2	protein_coding	8	c.1012G>A	p.Gly338Ser
chrF1	6512506	C	T	PASS	missense_variant	MODERATE	SDCCAG8	SDCCAG8	transcript	XM_023247419.2	protein_coding	9	c.1201G>A	p.Gly401Ser
chrF1	6512506	C	T	PASS	missense_variant	MODERATE	SDCCAG8	SDCCAG8	transcript	XM_045049308.1	protein_coding	9	c.1201G>A	p.Gly401Ser
chrF1	6512506	C	T	PASS	missense_variant	MODERATE	SDCCAG8	SDCCAG8	transcript	XM_045049306.1	protein_coding	9	c.1201G>A	p.Gly401Ser
chrF1	6512506	C	T	PASS	missense_variant	MODERATE	SDCCAG8	SDCCAG8	transcript	XM_045049311.1	protein_coding	9	c.1201G>A	p.Gly401Ser
chrF1	6512506	C	T	PASS	missense_variant	MODERATE	SDCCAG8	SDCCAG8	transcript	XM_045049312.1	protein_coding	9	c.1201G>A	p.Gly401Ser
chrF1	6512506	C	T	PASS	missense_variant	MODERATE	SDCCAG8	SDCCAG8	transcript	XM_045049309.1	protein_coding	9	c.1201G>A	p.Gly401Ser
chrF1	6512506	C	T	PASS	missense_variant	MODERATE	SDCCAG8	SDCCAG8	transcript	XM_045049313.1	protein_coding	9	c.1201G>A	p.Gly401Ser
chrF1	6512506	C	T	PASS	missense_variant	MODERATE	SDCCAG8	SDCCAG8	transcript	XM_023247423.2	protein_coding	9	c.1201G>A	p.Gly401Ser
chrF1	6512506	C	T	PASS	missense_variant	MODERATE	SDCCAG8	SDCCAG8	transcript	XM_045049314.1	protein_coding	9	c.1201G>A	p.Gly401Ser
chrF1	6512506	C	T	PASS	missense_variant	MODERATE	SDCCAG8	SDCCAG8	transcript	XM_023247422.2	protein_coding	9	c.1201G>A	p.Gly401Ser
chrF1	6512506	C	T	PASS	missense_variant	MODERATE	SDCCAG8	SDCCAG8	transcript	XM_045049315.1	protein_coding	9	c.1201G>A	p.Gly401Ser
chrF1	6512506	C	T	PASS	missense_variant	MODERATE	SDCCAG8	SDCCAG8	transcript	XM_023247421.2	protein_coding	9	c.1201G>A	p.Gly401Ser
chrF1	6512506	C	T	PASS	missense_variant	MODERATE	SDCCAG8	SDCCAG8	transcript	XM_023247425.2	protein_coding	9	c.1201G>A	p.Gly401Ser
chrX	107761831	A	T	PASS	missense_variant	MODERATE	ARHGAP36	ARHGAP36	transcript	XM_006944007.5	protein_coding	8	c.1213A>T	p.Ile405Phe
chrX	107761831	A	T	PASS	missense_variant	MODERATE	ARHGAP36	ARHGAP36	transcript	XM_019824288.3	protein_coding	9	c.1069A>T	p.Ile357Phe
chrX	107761831	A	T	PASS	missense_variant	MODERATE	ARHGAP36	ARHGAP36	transcript	XM_006944008.4	protein_coding	9	c.1177A>T	p.Ile393Phe
chrX	107761831	A	T	PASS	missense_variant	MODERATE	ARHGAP36	ARHGAP36	transcript	XM_045051005.1	protein_coding	8	c.1021A>T	p.Ile341Phe
chrX	115145298	C	CGCG	PASS	disruptive_inframe_insertion	MODERATE	SOX3	SOX3	transcript	XM_023249274.2	protein_coding	1	c.1068_1070dupCGC	p.Ala357dup

## Sheet: priv.het.prot.chang.var case 1
Table S3. Heterozygous protein changing private variants in case 1. Private variants were obtained by filtering all variants that were present at least once in 82 control genomes. Variants are listed multiple times, if they have predicted effects on more than one transcript. Variants with a SnpEff predicted impact of "high" or "moderate", as well as “low” impact variants affecting the splice regi…
#CHROM	POS	REF	ALT	FILTER	EFFECT	IMPACT	GENE	GENEID	FEATURE	FEATUREID	BIOTYPE	RANK	HGVS_C	HGVS_P
chrA1	415756	G	A	PASS	missense_variant	MODERATE	ATP12A	ATP12A	transcript	XM_045037131.1	protein_coding	12	c.1598G>A	p.Ser533Asn
chrA1	19570148	G	A	PASS	splice_region_variant&intron_variant	LOW	ATP7B	ATP7B	transcript	XM_045052490.1	protein_coding	14	c.3579+8G>A
chrA1	19570148	G	A	PASS	splice_region_variant&intron_variant	LOW	ATP7B	ATP7B	transcript	XM_045052525.1	protein_coding	15	c.3258+8G>A
chrA1	19570148	G	A	PASS	splice_region_variant&intron_variant	LOW	ATP7B	ATP7B	transcript	XM_019825930.3	protein_coding	14	c.3162+8G>A
chrA1	19570148	G	A	PASS	splice_region_variant&intron_variant	LOW	ATP7B	ATP7B	transcript	XM_045052511.1	protein_coding	14	c.3456+8G>A
chrA1	19570148	G	A	PASS	splice_region_variant&intron_variant	LOW	ATP7B	ATP7B	transcript	XM_023251165.2	protein_coding	14	c.3456+8G>A
chrA1	19570148	G	A	PASS	splice_region_variant&intron_variant	LOW	ATP7B	ATP7B	transcript	XM_045052529.1	protein_coding	14	c.3216+8G>A
chrA1	19570148	G	A	PASS	splice_region_variant&intron_variant	LOW	ATP7B	ATP7B	transcript	XM_006927260.5	protein_coding	14	c.3162+8G>A
chrA1	19570148	G	A	PASS	splice_region_variant&intron_variant	LOW	ATP7B	ATP7B	transcript	XM_045052499.1	protein_coding	14	c.3525+8G>A
chrA1	19570148	G	A	PASS	splice_region_variant&intron_variant	LOW	ATP7B	ATP7B	transcript	XM_045052514.1	protein_coding	13	c.3444+8G>A
chrA1	19570148	G	A	PASS	splice_region_variant&intron_variant	LOW	ATP7B	ATP7B	transcript	XR_006594274.1	pseudogene	14	n.4183+8G>A
chrA1	19570148	G	A	PASS	splice_region_variant&intron_variant	LOW	ATP7B	ATP7B	transcript	XM_045052509.1	protein_coding	14	c.3579+8G>A
chrA1	19570148	G	A	PASS	splice_region_variant&intron_variant	LOW	ATP7B	ATP7B	transcript	XM_045052516.1	protein_coding	14	c.3525+8G>A
chrA1	19570148	G	A	PASS	splice_region_variant&intron_variant	LOW	ATP7B	ATP7B	transcript	XM_045052523.1	protein_coding	13	c.3444+8G>A
chrA1	19570148	G	A	PASS	splice_region_variant&intron_variant	LOW	ATP7B	ATP7B	transcript	XM_045052502.1	protein_coding	14	c.3579+8G>A
chrA1	19576866	G	A	PASS	splice_region_variant&intron_variant	LOW	ATP7B	ATP7B	transcript	XM_045052490.1	protein_coding	19	c.4456+4G>A
chrA1	19576866	G	A	PASS	splice_region_variant&intron_variant	LOW	ATP7B	ATP7B	transcript	XM_045052525.1	protein_coding	20	c.4135+4G>A
chrA1	19576866	G	A	PASS	splice_region_variant&intron_variant	LOW	ATP7B	ATP7B	transcript	XM_019825930.3	protein_coding	19	c.3940+4G>A
chrA1	19576866	G	A	PASS	splice_region_variant&intron_variant	LOW	ATP7B	ATP7B	transcript	XM_045052511.1	protein_coding	19	c.4333+4G>A
chrA1	19576866	G	A	PASS	splice_region_variant&intron_variant	LOW	ATP7B	ATP7B	transcript	XM_023251165.2	protein_coding	19	c.4234+4G>A
chrA1	19576866	G	A	PASS	splice_region_variant&intron_variant	LOW	ATP7B	ATP7B	transcript	XM_045052529.1	protein_coding	19	c.4093+4G>A
chrA1	19576866	G	A	PASS	splice_region_variant&intron_variant	LOW	ATP7B	ATP7B	transcript	XM_006927260.5	protein_coding	19	c.3940+4G>A
chrA1	19576866	G	A	PASS	splice_region_variant&intron_variant	LOW	ATP7B	ATP7B	transcript	XM_045052499.1	protein_coding	19	c.4402+4G>A
chrA1	19576866	G	A	PASS	splice_region_variant&intron_variant	LOW	ATP7B	ATP7B	transcript	XM_045052514.1	protein_coding	18	c.4321+4G>A
chrA1	19576866	G	A	PASS	splice_region_variant&intron_variant	LOW	ATP7B	ATP7B	transcript	XM_045052518.1	protein_coding	18	c.4273+4G>A
chrA1	19576866	G	A	PASS	splice_region_variant&intron_variant	LOW	ATP7B	ATP7B	transcript	XR_006594274.1	pseudogene	19	n.5060+4G>A
chrA1	19576866	G	A	PASS	splice_region_variant&intron_variant	LOW	ATP7B	ATP7B	transcript	XM_045052509.1	protein_coding	19	c.4456+4G>A
chrA1	19576866	G	A	PASS	splice_region_variant&intron_variant	LOW	ATP7B	ATP7B	transcript	XM_045052516.1	protein_coding	19	c.4303+4G>A
chrA1	19576866	G	A	PASS	splice_region_variant&intron_variant	LOW	ATP7B	ATP7B	transcript	XM_045052523.1	protein_coding	18	c.4222+4G>A
chrA1	19576866	G	A	PASS	splice_region_variant&intron_variant	LOW	ATP7B	ATP7B	transcript	XM_045052502.1	protein_coding	19	c.4357+4G>A
chrA1	22108200	A	G	PASS	missense_variant	MODERATE	CAB39L	CAB39L	transcript	XM_019826173.3	protein_coding	7	c.512A>G	p.Tyr171Cys
chrA1	22108200	A	G	PASS	missense_variant	MODERATE	CAB39L	CAB39L	transcript	XM_045052719.1	protein_coding	7	c.512A>G	p.Tyr171Cys
chrA1	22108200	A	G	PASS	missense_variant	MODERATE	CAB39L	CAB39L	transcript	XM_045052723.1	protein_coding	8	c.512A>G	p.Tyr171Cys
chrA1	22108200	A	G	PASS	missense_variant	MODERATE	CAB39L	CAB39L	transcript	XM_045052735.1	protein_coding	8	c.512A>G	p.Tyr171Cys
chrA1	22108200	A	G	PASS	missense_variant	MODERATE	CAB39L	CAB39L	transcript	XM_045052732.1	protein_coding	6	c.512A>G	p.Tyr171Cys
chrA1	22108200	A	G	PASS	missense_variant	MODERATE	CAB39L	CAB39L	transcript	XM_045052738.1	protein_coding	7	c.512A>G	p.Tyr171Cys
chrA1	22108200	A	G	PASS	missense_variant	MODERATE	CAB39L	CAB39L	transcript	XM_045052717.1	protein_coding	7	c.512A>G	p.Tyr171Cys
chrA1	22108200	A	G	PASS	missense_variant	MODERATE	CAB39L	CAB39L	transcript	XM_045052734.1	protein_coding	6	c.512A>G	p.Tyr171Cys
chrA1	25974315	G	A	PASS	missense_variant	MODERATE	LOC123385750	LOC123385750	transcript	XM_045058672.1	protein_coding	3	c.608C>T	p.Pro203Leu
chrA1	26230215	A	G	PASS	missense_variant	MODERATE	TSC22D1	TSC22D1	transcript	XM_023251721.2	protein_coding	2	c.1945A>G	p.Ser649Gly
chrA1	26230215	A	G	PASS	missense_variant	MODERATE	TSC22D1	TSC22D1	transcript	XM_023251725.2	protein_coding	2	c.1945A>G	p.Ser649Gly
chrA1	26230215	A	G	PASS	missense_variant	MODERATE	TSC22D1	TSC22D1	transcript	XM_023251724.2	protein_coding	2	c.1945A>G	p.Ser649Gly
chrA1	26230215	A	G	PASS	missense_variant	MODERATE	TSC22D1	TSC22D1	transcript	XM_023251728.2	protein_coding	2	c.1564A>G	p.Ser522Gly
chrA1	26230215	A	G	PASS	missense_variant	MODERATE	TSC22D1	TSC22D1	transcript	XM_011291259.4	protein_coding	1	c.1564A>G	p.Ser522Gly
chrA1	72062264	T	C	PASS	splice_region_variant&intron_variant	LOW	NALCN	NALCN	transcript	XM_045055595.1	protein_coding	30	c.3478-6A>G
chrA1	72062264	T	C	PASS	splice_region_variant&intron_variant	LOW	NALCN	NALCN	transcript	XM_045055591.1	protein_coding	24	c.2656-6A>G
chrA1	72062264	T	C	PASS	splice_region_variant&intron_variant	LOW	NALCN	NALCN	transcript	XM_045055593.1	protein_coding	24	c.2536-6A>G
chrA1	72062264	T	C	PASS	splice_region_variant&intron_variant	LOW	NALCN	NALCN	transcript	XM_045055589.1	protein_coding	26	c.2920-6A>G
chrA1	72062264	T	C	PASS	splice_region_variant&intron_variant	LOW	NALCN	NALCN	transcript	XM_045055581.1	protein_coding	29	c.3391-6A>G
chrA1	72062264	T	C	PASS	splice_region_variant&intron_variant	LOW	NALCN	NALCN	transcript	XM_045055579.1	protein_coding	29	c.3391-6A>G
chrA1	72062264	T	C	PASS	splice_region_variant&intron_variant	LOW	NALCN	NALCN	transcript	XM_045055583.1	protein_coding	29	c.3391-6A>G
chrA1	72062264	T	C	PASS	splice_region_variant&intron_variant	LOW	NALCN	NALCN	transcript	XM_045055586.1	protein_coding	28	c.3262-6A>G
chrA1	73341881	G	C	PASS	missense_variant	MODERATE	TPP2	TPP2	transcript	XM_023252982.2	protein_coding	4	c.439G>C	p.Ala147Pro
chrA1	73341881	G	C	PASS	missense_variant	MODERATE	TPP2	TPP2	transcript	XM_045055656.1	protein_coding	4	c.439G>C	p.Ala147Pro
chrA1	73341881	G	C	PASS	missense_variant	MODERATE	TPP2	TPP2	transcript	XM_023252993.2	protein_coding	4	c.439G>C	p.Ala147Pro
chrA1	73341881	G	C	PASS	missense_variant	MODERATE	TPP2	TPP2	transcript	XM_023253007.2	protein_coding	4	c.439G>C	p.Ala147Pro
chrA1	73341881	G	C	PASS	missense_variant	MODERATE	TPP2	TPP2	transcript	XM_023253011.2	protein_coding	4	c.439G>C	p.Ala147Pro
chrA1	73341881	G	C	PASS	missense_variant	MODERATE	TPP2	TPP2	transcript	XM_023252986.2	protein_coding	4	c.439G>C	p.Ala147Pro
chrA1	73341881	G	C	PASS	missense_variant	MODERATE	TPP2	TPP2	transcript	XM_023252997.2	protein_coding	4	c.439G>C	p.Ala147Pro
chrA1	73341881	G	C	PASS	missense_variant	MODERATE	TPP2	TPP2	transcript	XM_023253002.2	protein_coding	4	c.439G>C	p.Ala147Pro
chrA1	117167117	T	C	PASS	missense_variant	MODERATE	LOC101100942	LOC101100942	transcript	XM_019833488.3	protein_coding	1	c.868T>C	p.Tyr290His
chrA1	117378867	C	T	PASS	missense_variant	MODERATE	FCHSD1	FCHSD1	transcript	XM_019833656.3	protein_coding	20	c.2066G>A	p.Arg689Gln
chrA1	117378867	C	T	PASS	missense_variant	MODERATE	FCHSD1	FCHSD1	transcript	XM_019833665.3	protein_coding	20	c.2045G>A	p.Arg682Gln
chrA1	123572736	G	T	PASS	missense_variant	MODERATE	DHX29	DHX29	transcript	XM_003980963.6	protein_coding	1	c.83C>A	p.Ala28Asp
chrA1	123572736	G	T	PASS	missense_variant	MODERATE	DHX29	DHX29	transcript	XM_006927733.5	protein_coding	1	c.83C>A	p.Ala28Asp
chrA1	123897133	T	C	PASS	missense_variant	MODERATE	SLC38A9	SLC38A9	transcript	XM_023256658.2	protein_coding	2	c.62A>G	p.Asn21Ser
chrA1	123897133	T	C	PASS	missense_variant	MODERATE	SLC38A9	SLC38A9	transcript	XM_045060738.1	protein_coding	4	c.62A>G	p.Asn21Ser
chrA1	143671304	C	T	PASS	splice_region_variant&intron_variant	LOW	MTX3	MTX3	transcript	XR_006601236.1	pseudogene	9	n.1045-8G>A
chrA1	157100795	A	C	PASS	missense_variant	MODERATE	FAM81B	FAM81B	transcript	XM_003981156.6	protein_coding	10	c.1176A>C	p.Lys392Asn
chrA1	157100795	A	C	PASS	missense_variant	MODERATE	FAM81B	FAM81B	transcript	XM_011284659.4	protein_coding	9	c.1047A>C	p.Lys349Asn
chrA1	157133095	C	T	PASS	missense_variant	MODERATE	TTC37	TTC37	transcript	XM_011284663.4	protein_coding	38	c.4040G>A	p.Gly1347Asp
chrA1	157133095	C	T	PASS	missense_variant	MODERATE	TTC37	TTC37	transcript	XM_019837129.3	protein_coding	38	c.4040G>A	p.Gly1347Asp
chrA1	157133095	C	T	PASS	missense_variant	MODERATE	TTC37	TTC37	transcript	XM_045033735.1	protein_coding	37	c.4040G>A	p.Gly1347Asp
chrA1	157133095	C	T	PASS	missense_variant	MODERATE	TTC37	TTC37	transcript	XM_019837133.3	protein_coding	37	c.4040G>A	p.Gly1347Asp
chrA1	157133095	C	T	PASS	missense_variant	MODERATE	TTC37	TTC37	transcript	XM_019837140.3	protein_coding	38	c.4040G>A	p.Gly1347Asp
chrA1	157254149	C	A	PASS	missense_variant	MODERATE	GPR150	GPR150	transcript	XM_023258575.2	protein_coding	1	c.388C>A	p.Leu130Met
chrA1	158275665	A	C	PASS	missense_variant	MODERATE	CAST	CAST	transcript	XM_011284752.4	protein_coding	5	c.313A>C	p.Ser105Arg
chrA1	158275665	A	C	PASS	missense_variant	MODERATE	CAST	CAST	transcript	XM_023258676.2	protein_coding	5	c.313A>C	p.Ser105Arg
chrA1	158275665	A	C	PASS	missense_variant	MODERATE	CAST	CAST	transcript	XM_023258666.2	protein_coding	5	c.313A>C	p.Ser105Arg
chrA1	158275665	A	C	PASS	missense_variant	MODERATE	CAST	CAST	transcript	XM_023258673.2	protein_coding	5	c.313A>C	p.Ser105Arg
chrA1	158275665	A	C	PASS	missense_variant	MODERATE	CAST	CAST	transcript	XM_045033893.1	protein_coding	5	c.313A>C	p.Ser105Arg
chrA1	158275665	A	C	PASS	missense_variant	MODERATE	CAST	CAST	transcript	XM_045033896.1	protein_coding	5	c.313A>C	p.Ser105Arg
chrA1	158275665	A	C	PASS	missense_variant	MODERATE	CAST	CAST	transcript	XM_011284727.3	protein_coding	5	c.268A>C	p.Ser90Arg
chrA1	158275665	A	C	PASS	missense_variant	MODERATE	CAST	CAST	transcript	XM_011284750.3	protein_coding	3	c.64A>C	p.Ser22Arg
chrA1	158278825	G	T	PASS	missense_variant	MODERATE	CAST	CAST	transcript	XM_011284752.4	protein_coding	8	c.512G>T	p.Ser171Ile
chrA1	158278825	G	T	PASS	missense_variant	MODERATE	CAST	CAST	transcript	XM_023258676.2	protein_coding	8	c.512G>T	p.Ser171Ile
chrA1	158278825	G	T	PASS	missense_variant	MODERATE	CAST	CAST	transcript	XM_023258688.2	protein_coding	7	c.446G>T	p.Ser149Ile
chrA1	158278825	G	T	PASS	missense_variant	MODERATE	CAST	CAST	transcript	XM_045033922.1	protein_coding	6	c.389G>T	p.Ser130Ile
chrA1	158278825	G	T	PASS	missense_variant	MODERATE	CAST	CAST	transcript	XM_023258666.2	protein_coding	8	c.512G>T	p.Ser171Ile
chrA1	158278825	G	T	PASS	missense_variant	MODERATE	CAST	CAST	transcript	XM_023258673.2	protein_coding	8	c.512G>T	p.Ser171Ile
chrA1	158278825	G	T	PASS	missense_variant	MODERATE	CAST	CAST	transcript	XM_023258685.2	protein_coding	7	c.446G>T	p.Ser149Ile
chrA1	158278825	G	T	PASS	missense_variant	MODERATE	CAST	CAST	transcript	XM_045033893.1	protein_coding	7	c.455G>T	p.Ser152Ile
chrA1	158278825	G	T	PASS	missense_variant	MODERATE	CAST	CAST	transcript	XM_045033896.1	protein_coding	7	c.455G>T	p.Ser152Ile
chrA1	158278825	G	T	PASS	missense_variant	MODERATE	CAST	CAST	transcript	XM_045033911.1	protein_coding	6	c.389G>T	p.Ser130Ile
chrA1	158278825	G	T	PASS	missense_variant	MODERATE	CAST	CAST	transcript	XM_045033914.1	protein_coding	6	c.389G>T	p.Ser130Ile
chrA1	158278825	G	T	PASS	missense_variant	MODERATE	CAST	CAST	transcript	XM_023258679.2	protein_coding	7	c.446G>T	p.Ser149Ile
chrA1	158278825	G	T	PASS	missense_variant	MODERATE	CAST	CAST	transcript	XM_011284727.3	protein_coding	8	c.467G>T	p.Ser156Ile
chrA1	158278825	G	T	PASS	missense_variant	MODERATE	CAST	CAST	transcript	XM_011284750.3	protein_coding	6	c.263G>T	p.Ser88Ile
chrA1	158278825	G	T	PASS	missense_variant	MODERATE	CAST	CAST	transcript	XM_011284751.3	protein_coding	5	c.197G>T	p.Ser66Ile
chrA1	158278825	G	T	PASS	missense_variant	MODERATE	CAST	CAST	transcript	XM_045033927.1	protein_coding	4	c.140G>T	p.Ser47Ile
chrA1	158419654	G	A	PASS	splice_region_variant&non_coding_transcript_exon_variant	LOW	LOC123379170	LOC123379170	transcript	XR_006583284.1	pseudogene	3	n.1666C>T
chrA1	165209385	A	G	PASS	missense_variant	MODERATE	LOC101092736	LOC101092736	transcript	XM_045034775.1	protein_coding	3	c.670T>C	p.Trp224Arg
chrA1	209400547	ACTGT	A	PASS	splice_region_variant&intron_variant	LOW	CPLANE1	CPLANE1	transcript	XM_045038015.1	protein_coding	43	c.8460+6_8460+9delCTGT
chrA1	209400547	ACTGT	A	PASS	splice_region_variant&intron_variant	LOW	CPLANE1	CPLANE1	transcript	XM_045038063.1	protein_coding	43	c.8460+6_8460+9delCTGT
chrA1	209400547	ACTGT	A	PASS	splice_region_variant&intron_variant	LOW	CPLANE1	CPLANE1	transcript	XR_006585757.1	pseudogene	43	n.8640+6_8640+9delCTGT
chrA1	209400547	ACTGT	A	PASS	splice_region_variant&intron_variant	LOW	CPLANE1	CPLANE1	transcript	XR_006585758.1	pseudogene	43	n.8640+6_8640+9delCTGT
chrA1	209400547	ACTGT	A	PASS	splice_region_variant&intron_variant	LOW	CPLANE1	CPLANE1	transcript	XM_045038020.1	protein_coding	43	c.8439+6_8439+9delCTGT
chrA1	209400547	ACTGT	A	PASS	splice_region_variant&intron_variant	LOW	CPLANE1	CPLANE1	transcript	XM_045038023.1	protein_coding	43	c.8415+6_8415+9delCTGT
chrA1	209400547	ACTGT	A	PASS	splice_region_variant&intron_variant	LOW	CPLANE1	CPLANE1	transcript	XM_045038029.1	protein_coding	43	c.8397+6_8397+9delCTGT
chrA1	209400547	ACTGT	A	PASS	splice_region_variant&intron_variant	LOW	CPLANE1	CPLANE1	transcript	XM_045038031.1	protein_coding	42	c.8388+6_8388+9delCTGT
chrA1	209400547	ACTGT	A	PASS	splice_region_variant&intron_variant	LOW	CPLANE1	CPLANE1	transcript	XM_045038038.1	protein_coding	42	c.8382+6_8382+9delCTGT
chrA1	209400547	ACTGT	A	PASS	splice_region_variant&intron_variant	LOW	CPLANE1	CPLANE1	transcript	XM_045038042.1	protein_coding	43	c.8460+6_8460+9delCTGT
chrA1	209400547	ACTGT	A	PASS	splice_region_variant&intron_variant	LOW	CPLANE1	CPLANE1	transcript	XM_045038051.1	protein_coding	43	c.8460+6_8460+9delCTGT
chrA1	209400547	ACTGT	A	PASS	splice_region_variant&intron_variant	LOW	CPLANE1	CPLANE1	transcript	XM_045038053.1	protein_coding	43	c.8460+6_8460+9delCTGT
chrA1	209400547	ACTGT	A	PASS	splice_region_variant&intron_variant	LOW	CPLANE1	CPLANE1	transcript	XM_045038056.1	protein_coding	43	c.8460+6_8460+9delCTGT
chrA1	209400547	ACTGT	A	PASS	splice_region_variant&intron_variant	LOW	CPLANE1	CPLANE1	transcript	XM_045038060.1	protein_coding	42	c.8277+6_8277+9delCTGT
chrA1	209400547	ACTGT	A	PASS	splice_region_variant&intron_variant	LOW	CPLANE1	CPLANE1	transcript	XM_045038072.1	protein_coding	42	c.8343+6_8343+9delCTGT
chrA1	209400547	ACTGT	A	PASS	splice_region_variant&intron_variant	LOW	CPLANE1	CPLANE1	transcript	XM_045038018.1	protein_coding	43	c.8460+6_8460+9delCTGT
chrA2	523089	C	T	PASS	missense_variant	MODERATE	ABCA7	ABCA7	transcript	XM_045042071.1	protein_coding	47	c.4979C>T	p.Ala1660Val
chrA2	851855	C	T	PASS	missense_variant	MODERATE	PCSK4	PCSK4	transcript	XM_023242932.2	protein_coding	15	c.2485G>A	p.Glu829Lys
chrA2	851855	C	T	PASS	missense_variant	MODERATE	PCSK4	PCSK4	transcript	XM_023242936.2	protein_coding	15	c.2378G>A	p.Arg793Gln
chrA2	851855	C	T	PASS	missense_variant	MODERATE	PCSK4	PCSK4	transcript	XM_023242938.2	protein_coding	15	c.2446G>A	p.Glu816Lys
chrA2	851855	C	T	PASS	missense_variant	MODERATE	PCSK4	PCSK4	transcript	XM_023242943.2	protein_coding	15	c.2434G>A	p.Glu812Lys
chrA2	851855	C	T	PASS	missense_variant	MODERATE	PCSK4	PCSK4	transcript	XM_023242946.2	protein_coding	15	c.2395G>A	p.Glu799Lys
chrA2	943303	C	G	PASS	missense_variant	MODERATE	LOC123381560	LOC123381560	transcript	XM_045043021.1	protein_coding	3	c.724C>G	p.Pro242Ala
chrA2	943418	T	G	PASS	missense_variant	MODERATE	LOC123381560	LOC123381560	transcript	XM_045043021.1	protein_coding	3	c.839T>G	p.Val280Gly
chrA2	1199962	G	A	PASS	missense_variant	MODERATE	LOC123381380	LOC123381380	transcript	XM_045042082.1	protein_coding	6	c.896C>T	p.Ala299Val
chrA2	3349006	C	T	PASS	splice_region_variant&synonymous_variant	LOW	HDGFL2	HDGFL2	transcript	XM_023244050.2	protein_coding	16	c.1914C>T	p.Asp638Asp
chrA2	3380245	G	C	PASS	missense_variant	MODERATE	SEMA6B	SEMA6B	transcript	XM_023244067.2	protein_coding	17	c.1892C>G	p.Ala631Gly
chrA2	3380245	G	C	PASS	missense_variant	MODERATE	SEMA6B	SEMA6B	transcript	XM_045044097.1	protein_coding	15	c.1655C>G	p.Ala552Gly
chrA2	3380245	G	C	PASS	missense_variant	MODERATE	SEMA6B	SEMA6B	transcript	XM_045044092.1	protein_coding	17	c.1892C>G	p.Ala631Gly
chrA2	3380245	G	C	PASS	missense_variant	MODERATE	SEMA6B	SEMA6B	transcript	XM_045044095.1	protein_coding	17	c.1892C>G	p.Ala631Gly
chrA2	3380245	G	C	PASS	missense_variant	MODERATE	SEMA6B	SEMA6B	transcript	XM_045044101.1	protein_coding	17	c.1892C>G	p.Ala631Gly
chrA2	5010682	A	C	PASS	splice_region_variant&intron_variant	LOW	LOC101088468	LOC101088468	transcript	XM_045044739.1	protein_coding	20	c.2586+6T>G
chrA2	6695629	T	C	PASS	missense_variant	MODERATE	MUC16	MUC16	transcript	XM_045053094.1	protein_coding	23	c.30241A>G	p.Thr10081Ala
chrA2	6695629	T	C	PASS	missense_variant	MODERATE	MUC16	MUC16	transcript	XM_045053095.1	protein_coding	23	c.30241A>G	p.Thr10081Ala
chrA2	6734406	G	A	QD2	missense_variant	MODERATE	MUC16	MUC16	transcript	XM_045053094.1	protein_coding	4	c.20158C>T	p.Pro6720Ser
chrA2	6734406	G	A	QD2	missense_variant	MODERATE	MUC16	MUC16	transcript	XM_045053095.1	protein_coding	4	c.20158C>T	p.Pro6720Ser
chrA2	6734406	G	A	QD2	missense_variant	MODERATE	MUC16	MUC16	transcript	XM_045053096.1	protein_coding	4	c.20158C>T	p.Pro6720Ser
chrA2	10951706	G	A	PASS	missense_variant	MODERATE	LOC101084174	LOC101084174	transcript	XM_003981988.2	protein_coding	2	c.413G>A	p.Arg138Gln
chrA2	10951807	G	A	PASS	missense_variant	MODERATE	LOC101084174	LOC101084174	transcript	XM_003981988.2	protein_coding	2	c.514G>A	p.Glu172Lys
chrA2	11020851	A	G	PASS	missense_variant	MODERATE	LOC101093132	LOC101093132	transcript	XM_045042170.1	protein_coding	1	c.406A>G	p.Met136Val
chrA2	11020864	T	C	PASS	missense_variant	MODERATE	LOC101093132	LOC101093132	transcript	XM_045042170.1	protein_coding	1	c.419T>C	p.Leu140Pro
chrA2	11770767	A	G	PASS	missense_variant	MODERATE	LOC123382515	LOC123382515	transcript	XM_045047595.1	protein_coding	13	c.1485A>G	p.Ile495Met
chrA2	11770767	A	G	PASS	missense_variant	MODERATE	LOC123382515	LOC123382515	transcript	XM_045047605.1	protein_coding	13	c.1428A>G	p.Ile476Met
chrA2	11770767	A	G	PASS	missense_variant	MODERATE	LOC123382515	LOC123382515	transcript	XM_045047599.1	protein_coding	13	c.1485A>G	p.Ile495Met
chrA2	11828420	C	A	PASS	missense_variant	MODERATE	LOC123381181	LOC123381181	transcript	XM_045041614.1	protein_coding	1	c.452G>T	p.Trp151Leu
chrA2	11828421	A	C	PASS	missense_variant	MODERATE	LOC123381181	LOC123381181	transcript	XM_045041614.1	protein_coding	1	c.451T>G	p.Trp151Gly
chrA2	11828511	C	T	PASS	missense_variant	MODERATE	LOC123381181	LOC123381181	transcript	XM_045041614.1	protein_coding	1	c.361G>A	p.Val121Ile
chrA2	12342350	C	T	PASS	missense_variant	MODERATE	CHERP	CHERP	transcript	XM_011290401.4	protein_coding	15	c.2396G>A	p.Arg799Gln
chrA2	12342350	C	T	PASS	missense_variant	MODERATE	CHERP	CHERP	transcript	XM_011290402.4	protein_coding	15	c.2363G>A	p.Arg788Gln
chrA2	12381883	C	T	PASS	splice_region_variant&intron_variant	LOW	SLC35E1	SLC35E1	transcript	XM_023246863.2	protein_coding	2	c.496-4G>A
chrA2	16310125	T	C	PASS	splice_region_variant&synonymous_variant	LOW	LOC101084521	LOC101084521	transcript	XM_006928682.5	protein_coding	1	c.81A>G	p.Glu27Glu
chrA2	17281287	T	TG	PASS	frameshift_variant	HIGH	MAP4	MAP4	transcript	XM_045049578.1	protein_coding	20	c.6664dupC	p.His2222fs
chrA2	17281287	T	TG	PASS	frameshift_variant	HIGH	MAP4	MAP4	transcript	XM_045049603.1	protein_coding	19	c.3292dupC	p.His1098fs
chrA2	18230387	T	C	PASS	missense_variant	MODERATE	NDUFAF3	NDUFAF3	transcript	XM_006928753.5	protein_coding	2	c.173T>C	p.Met58Thr
chrA2	18230387	T	C	PASS	missense_variant	MODERATE	NDUFAF3	NDUFAF3	transcript	XM_003982209.6	protein_coding	2	c.173T>C	p.Met58Thr
chrA2	20137870	C	T	PASS	missense_variant	MODERATE	DOCK3	DOCK3	transcript	XM_045050674.1	protein_coding	27	c.2798C>T	p.Ala933Val
chrA2	20137870	C	T	PASS	missense_variant	MODERATE	DOCK3	DOCK3	transcript	XM_045050713.1	protein_coding	27	c.2798C>T	p.Ala933Val
chrA2	20137870	C	T	PASS	missense_variant	MODERATE	DOCK3	DOCK3	transcript	XM_045050712.1	protein_coding	27	c.2798C>T	p.Ala933Val
chrA2	20137870	C	T	PASS	missense_variant	MODERATE	DOCK3	DOCK3	transcript	XM_045050700.1	protein_coding	27	c.2798C>T	p.Ala933Val
chrA2	20137870	C	T	PASS	missense_variant	MODERATE	DOCK3	DOCK3	transcript	XM_045050701.1	protein_coding	27	c.2798C>T	p.Ala933Val
chrA2	20137870	C	T	PASS	missense_variant	MODERATE	DOCK3	DOCK3	transcript	XM_023249126.2	protein_coding	25	c.2654C>T	p.Ala885Val
chrA2	20137870	C	T	PASS	missense_variant	MODERATE	DOCK3	DOCK3	transcript	XM_045050683.1	protein_coding	27	c.2798C>T	p.Ala933Val
chrA2	20137870	C	T	PASS	missense_variant	MODERATE	DOCK3	DOCK3	transcript	XM_045050687.1	protein_coding	27	c.2798C>T	p.Ala933Val
chrA2	20137870	C	T	PASS	missense_variant&splice_region_variant	MODERATE	DOCK3	DOCK3	transcript	XM_045050692.1	protein_coding	27	c.2798C>T	p.Ala933Val
chrA2	20137870	C	T	PASS	missense_variant	MODERATE	DOCK3	DOCK3	transcript	XM_023249114.2	protein_coding	26	c.2780C>T	p.Ala927Val
chrA2	20137870	C	T	PASS	missense_variant	MODERATE	DOCK3	DOCK3	transcript	XM_023249135.2	protein_coding	26	c.2780C>T	p.Ala927Val
chrA2	20137870	C	T	PASS	missense_variant	MODERATE	DOCK3	DOCK3	transcript	XM_045050704.1	protein_coding	27	c.2798C>T	p.Ala933Val
chrA2	20137870	C	T	PASS	missense_variant	MODERATE	DOCK3	DOCK3	transcript	XM_023249123.2	protein_coding	26	c.2780C>T	p.Ala927Val
chrA2	20137870	C	T	PASS	missense_variant	MODERATE	DOCK3	DOCK3	transcript	XM_045050709.1	protein_coding	23	c.2444C>T	p.Ala815Val
chrA2	20137870	C	T	PASS	missense_variant	MODERATE	DOCK3	DOCK3	transcript	XM_045050718.1	protein_coding	18	c.1952C>T	p.Ala651Val
chrA2	21122638	G	A	PASS	missense_variant	MODERATE	NISCH	NISCH	transcript	XM_023249494.2	protein_coding	17	c.2723G>A	p.Arg908His
chrA2	21122638	G	A	PASS	missense_variant	MODERATE	NISCH	NISCH	transcript	XM_045051076.1	protein_coding	17	c.2723G>A	p.Arg908His
chrA2	21122638	G	A	PASS	missense_variant	MODERATE	NISCH	NISCH	transcript	XM_003982305.6	protein_coding	16	c.2414G>A	p.Arg805His
chrA2	21122638	G	A	PASS	missense_variant	MODERATE	NISCH	NISCH	transcript	XM_045051083.1	protein_coding	13	c.1880G>A	p.Arg627His
chrA2	63186815	G	A	PASS	splice_region_variant&intron_variant	LOW	PKD1L1	PKD1L1	transcript	XM_045052097.1	protein_coding	35	c.5423+6C>T
chrA2	63186815	G	A	PASS	splice_region_variant&intron_variant	LOW	PKD1L1	PKD1L1	transcript	XM_045052098.1	protein_coding	35	c.5423+6C>T
chrA2	63186815	G	A	PASS	splice_region_variant&intron_variant	LOW	PKD1L1	PKD1L1	transcript	XM_045052101.1	protein_coding	32	c.4940+6C>T
chrA2	63186815	G	A	PASS	splice_region_variant&intron_variant	LOW	PKD1L1	PKD1L1	transcript	XM_023250145.2	protein_coding	34	c.5351+6C>T
chrA2	63186815	G	A	PASS	splice_region_variant&intron_variant	LOW	PKD1L1	PKD1L1	transcript	XM_045052099.1	protein_coding	35	c.5354+6C>T
chrA2	63186815	G	A	PASS	splice_region_variant&intron_variant	LOW	PKD1L1	PKD1L1	transcript	XM_045052100.1	protein_coding	35	c.5423+6C>T
chrA2	63186815	G	A	PASS	splice_region_variant&intron_variant	LOW	PKD1L1	PKD1L1	transcript	XR_006594054.1	pseudogene	35	n.5869+6C>T
chrA2	63186815	G	A	PASS	splice_region_variant&intron_variant	LOW	PKD1L1	PKD1L1	transcript	XR_006594053.1	pseudogene	35	n.5869+6C>T
chrA2	63186815	G	A	PASS	splice_region_variant&intron_variant	LOW	PKD1L1	PKD1L1	transcript	XM_045052102.1	protein_coding	35	c.5423+6C>T
chrA2	63186815	G	A	PASS	splice_region_variant&intron_variant	LOW	PKD1L1	PKD1L1	transcript	XM_045052104.1	protein_coding	35	c.5423+6C>T
chrA2	63186815	G	A	PASS	splice_region_variant&intron_variant	LOW	PKD1L1	PKD1L1	transcript	XM_045052103.1	protein_coding	35	c.5423+6C>T
chrA2	63186815	G	A	PASS	splice_region_variant&intron_variant	LOW	PKD1L1	PKD1L1	transcript	XM_045052105.1	protein_coding	35	c.5423+6C>T
chrA2	63186815	G	A	PASS	splice_region_variant&intron_variant	LOW	PKD1L1	PKD1L1	transcript	XM_045052106.1	protein_coding	35	c.5423+6C>T
chrA2	74379102	C	T	PASS	missense_variant	MODERATE	CDK13	CDK13	transcript	XM_023250200.2	protein_coding	1	c.862G>A	p.Glu288Lys
chrA2	74379102	C	T	PASS	missense_variant	MODERATE	CDK13	CDK13	transcript	XM_023250202.2	protein_coding	1	c.862G>A	p.Glu288Lys
chrA2	76058808	C	T	PASS	missense_variant	MODERATE	LOC101092505	LOC101092505	transcript	XM_045052203.1	protein_coding	1	c.248C>T	p.Ala83Val
chrA2	92174375	C	A	PASS	missense_variant	MODERATE	ADAM22	ADAM22	transcript	XM_019825413.3	protein_coding	34	c.3049C>A	p.Leu1017Met
chrA2	92174375	C	A	PASS	missense_variant	MODERATE	ADAM22	ADAM22	transcript	XM_019825415.3	protein_coding	33	c.3019C>A	p.Leu1007Met
chrA2	92174375	C	A	PASS	missense_variant	MODERATE	ADAM22	ADAM22	transcript	XM_019825416.3	protein_coding	33	c.2998C>A	p.Leu1000Met
chrA2	92174375	C	A	PASS	missense_variant	MODERATE	ADAM22	ADAM22	transcript	XM_019825417.3	protein_coding	34	c.2962C>A	p.Leu988Met
chrA2	92174375	C	A	PASS	missense_variant	MODERATE	ADAM22	ADAM22	transcript	XM_019825418.3	protein_coding	33	c.2962C>A	p.Leu988Met
chrA2	92174375	C	A	PASS	missense_variant	MODERATE	ADAM22	ADAM22	transcript	XM_019825420.3	protein_coding	33	c.2938C>A	p.Leu980Met
chrA2	92174375	C	A	PASS	missense_variant	MODERATE	ADAM22	ADAM22	transcript	XM_019825421.3	protein_coding	32	c.2932C>A	p.Leu978Met
chrA2	92174375	C	A	PASS	missense_variant	MODERATE	ADAM22	ADAM22	transcript	XM_019825422.3	protein_coding	32	c.2908C>A	p.Leu970Met
chrA2	92174375	C	A	PASS	missense_variant	MODERATE	ADAM22	ADAM22	transcript	XM_019825423.3	protein_coding	33	c.2854C>A	p.Leu952Met
chrA2	92174375	C	A	PASS	missense_variant	MODERATE	ADAM22	ADAM22	transcript	XM_019825424.3	protein_coding	32	c.2836C>A	p.Leu946Met
chrA2	92174375	C	A	PASS	missense_variant	MODERATE	ADAM22	ADAM22	transcript	XM_019825425.3	protein_coding	31	c.2821C>A	p.Leu941Met
chrA2	108890285	CTGTT	C	PASS	splice_acceptor_variant&splice_region_variant&intron_variant	HIGH	CRPPA	CRPPA	transcript	XM_045052438.1	protein_coding	16	c.*2907-5_*2907-2delAACA
chrA2	108890285	CTGTT	C	PASS	splice_acceptor_variant&splice_region_variant&intron_variant	HIGH	CRPPA	CRPPA	transcript	XM_045052441.1	protein_coding	16	c.*1057-5_*1057-2delAACA
chrA2	108890285	CTGTT	C	PASS	splice_acceptor_variant&splice_region_variant&intron_variant	HIGH	CRPPA	CRPPA	transcript	XM_045052439.1	protein_coding	17	c.*1230-5_*1230-2delAACA
chrA2	108890285	CTGTT	C	PASS	splice_acceptor_variant&splice_region_variant&intron_variant	HIGH	CRPPA	CRPPA	transcript	XM_045052440.1	protein_coding	16	c.*1068-5_*1068-2delAACA
chrA2	121373198	TCCTCCCCCACCAAAACTCCGCTGGTGTCCCCACCTGGCCCACCCACCAAAGGGAACCCCCAGGGGCTGTACCCCCTCTCCCCTCCGTACCTCCCCCCCCCCCCCCCCCCC	T	PASS	frameshift_variant	HIGH	WIPF3	WIPF3	transcript	XM_045052550.1	protein_coding	5	c.590_699del	p.Thr197fs
chrA2	121373198	TCCTCCCCCACCAAAACTCCGCTGGTGTCCCCACCTGGCCCACCCACCAAAGGGAACCCCCAGGGGCTGTACCCCCTCTCCCCTCCGTACCTCCCCCCCCCCCCCCCCCCC	T	PASS	frameshift_variant	HIGH	WIPF3	WIPF3	transcript	XM_045052552.1	protein_coding	5	c.590_699del	p.Thr197fs
chrA2	121373198	TCCTCCCCCACCAAAACTCCGCTGGTGTCCCCACCTGGCCCACCCACCAAAGGGAACCCCCAGGGGCTGTACCCCCTCTCCCCTCCGTACCTCCCCCCCCCCCCCCCCCCC	T	PASS	frameshift_variant	HIGH	WIPF3	WIPF3	transcript	XM_045052551.1	protein_coding	5	c.590_699del	p.Thr197fs
chrA2	126810431	C	T	PASS	missense_variant	MODERATE	LOC111559530	LOC111559530	transcript	XM_045052616.1	protein_coding	1	c.426G>A	p.Met142Ile
chrA2	126810431	C	T	PASS	missense_variant	MODERATE	LOC111559530	LOC111559530	transcript	XM_045052617.1	protein_coding	1	c.426G>A	p.Met142Ile
chrA2	161852049	G	A	PASS	missense_variant	MODERATE	PDIA4	PDIA4	transcript	XM_045052959.1	protein_coding	9	c.1376C>T	p.Ala459Val
chrA2	162413320	A	C	PASS	missense_variant	MODERATE	LRRC61	LRRC61	transcript	XM_003983203.6	protein_coding	1	c.674A>C	p.Asp225Ala
chrA2	162937178	C	A	QD2	missense_variant	MODERATE	LOC123384086	LOC123384086	transcript	XM_045053014.1	protein_coding	3	c.844G>T	p.Val282Leu
chrA2	162937178	C	A	QD2	missense_variant	MODERATE	LOC123384086	LOC123384086	transcript	XM_045053015.1	protein_coding	2	c.844G>T	p.Val282Leu
NW_025408497.1	275515	A	C	PASS	splice_donor_variant&intron_variant	HIGH	LOC123383550	LOC123383550	transcript	XR_006593380.1	pseudogene	2	n.258+2T>G
NW_025408497.1	340524	GAAGAAA	G	ReadPosRankSum-2	disruptive_inframe_deletion	MODERATE	LOC123383548	LOC123383548	transcript	XM_045051426.1	protein_coding	2	c.35_40delAAGAAA	p.Glu12_Arg14delinsGly
chrA3	738353	CT	C	PASS	frameshift_variant	HIGH	HELZ2	HELZ2	transcript	XM_023250965.2	protein_coding	6	c.2090delT	p.Leu697fs
chrA3	738353	CT	C	PASS	frameshift_variant	HIGH	HELZ2	HELZ2	transcript	XM_023250967.2	protein_coding	6	c.2090delT	p.Leu697fs
chrA3	738353	CT	C	PASS	frameshift_variant	HIGH	HELZ2	HELZ2	transcript	XM_045053376.1	protein_coding	6	c.2090delT	p.Leu697fs
chrA3	738353	CT	C	PASS	frameshift_variant	HIGH	HELZ2	HELZ2	transcript	XM_023250966.2	protein_coding	6	c.2090delT	p.Leu697fs
chrA3	10353613	C	T	PASS	missense_variant	MODERATE	SALL4	SALL4	transcript	XM_003983380.6	protein_coding	4	c.3104C>T	p.Pro1035Leu
chrA3	10353613	C	T	PASS	missense_variant	MODERATE	SALL4	SALL4	transcript	XM_045053486.1	protein_coding	4	c.2990C>T	p.Pro997Leu
chrA3	10353613	C	T	PASS	missense_variant	MODERATE	SALL4	SALL4	transcript	XM_019826343.3	protein_coding	4	c.1778C>T	p.Pro593Leu
chrA3	10353613	C	T	PASS	missense_variant	MODERATE	SALL4	SALL4	transcript	XM_045053487.1	protein_coding	4	c.2966C>T	p.Pro989Leu
chrA3	10353613	C	T	PASS	missense_variant	MODERATE	SALL4	SALL4	transcript	XM_019826341.3	protein_coding	4	c.2966C>T	p.Pro989Leu
chrA3	23723671	T	G	QD2	missense_variant	MODERATE	CEP250	CEP250	transcript	XM_023251293.2	protein_coding	33	c.7049A>C	p.Gln2350Pro
chrA3	23723671	T	G	QD2	missense_variant	MODERATE	CEP250	CEP250	transcript	XM_023251300.2	protein_coding	27	c.6203A>C	p.Gln2068Pro
chrA3	23723671	T	G	QD2	missense_variant	MODERATE	CEP250	CEP250	transcript	XM_023251299.2	protein_coding	32	c.6680A>C	p.Gln2227Pro
chrA3	23723671	T	G	QD2	missense_variant	MODERATE	CEP250	CEP250	transcript	XM_045053700.1	protein_coding	32	c.6680A>C	p.Gln2227Pro
chrA3	23723671	T	G	QD2	missense_variant	MODERATE	CEP250	CEP250	transcript	XM_023251294.2	protein_coding	33	c.7049A>C	p.Gln2350Pro
chrA3	23723671	T	G	QD2	missense_variant	MODERATE	CEP250	CEP250	transcript	XM_006929814.3	protein_coding	33	c.7043A>C	p.Gln2348Pro
chrA3	23723671	T	G	QD2	missense_variant	MODERATE	CEP250	CEP250	transcript	XM_023251295.2	protein_coding	33	c.7022A>C	p.Gln2341Pro
chrA3	23723671	T	G	QD2	missense_variant	MODERATE	CEP250	CEP250	transcript	XM_023251296.2	protein_coding	32	c.6881A>C	p.Gln2294Pro
chrA3	23723671	T	G	QD2	missense_variant	MODERATE	CEP250	CEP250	transcript	XM_045053698.1	protein_coding	33	c.7037A>C	p.Gln2346Pro
chrA3	23723671	T	G	QD2	missense_variant	MODERATE	CEP250	CEP250	transcript	XM_045053697.1	protein_coding	33	c.7049A>C	p.Gln2350Pro
chrA3	58832729	C	T	PASS	missense_variant	MODERATE	RNF149	RNF149	transcript	XM_023251568.2	protein_coding	6	c.1022C>T	p.Ala341Val
chrA3	63767173	C	G	PASS	missense_variant	MODERATE	LRPPRC	LRPPRC	transcript	XM_011281043.4	protein_coding	1	c.44G>C	p.Gly15Ala
chrA3	66875364	C	T	PASS	splice_region_variant&intron_variant	LOW	EPCAM	EPCAM	transcript	XM_019827150.3	protein_coding	8	c.903+6C>T
chrA3	67814172	G	C	PASS	splice_region_variant&intron_variant	LOW	STON1	STON1	transcript	XM_019827159.3	protein_coding	1	c.-46+3G>C
chrA3	67951264	A	G	PASS	missense_variant	MODERATE	LHCGR	LHCGR	transcript	XM_023251666.2	protein_coding	5	c.437T>C	p.Phe146Ser
chrA3	67951264	A	G	PASS	missense_variant	MODERATE	LHCGR	LHCGR	transcript	XM_023251668.2	protein_coding	5	c.437T>C	p.Phe146Ser
chrA3	67951264	A	G	PASS	missense_variant	MODERATE	LHCGR	LHCGR	transcript	XM_023251670.2	protein_coding	5	c.437T>C	p.Phe146Ser
chrA3	67951264	A	G	PASS	missense_variant	MODERATE	LHCGR	LHCGR	transcript	XM_045054187.1	protein_coding	5	c.437T>C	p.Phe146Ser
chrA3	67951264	A	G	PASS	missense_variant	MODERATE	LHCGR	LHCGR	transcript	XM_045054191.1	protein_coding	5	c.437T>C	p.Phe146Ser
chrA3	67951264	A	G	PASS	missense_variant	MODERATE	LHCGR	LHCGR	transcript	XM_045054188.1	protein_coding	5	c.437T>C	p.Phe146Ser
chrA3	67951264	A	G	PASS	missense_variant	MODERATE	LHCGR	LHCGR	transcript	XM_045054189.1	protein_coding	5	c.437T>C	p.Phe146Ser
chrA3	67951264	A	G	PASS	missense_variant	MODERATE	LHCGR	LHCGR	transcript	XM_023251669.2	protein_coding	5	c.437T>C	p.Phe146Ser
chrA3	67951264	A	G	PASS	missense_variant	MODERATE	LHCGR	LHCGR	transcript	XM_023251671.2	protein_coding	5	c.437T>C	p.Phe146Ser
chrA3	67951264	A	G	PASS	missense_variant	MODERATE	LHCGR	LHCGR	transcript	XM_045054186.1	protein_coding	5	c.281T>C	p.Phe94Ser
chrA3	67951264	A	G	PASS	missense_variant	MODERATE	LHCGR	LHCGR	transcript	XM_023251667.2	protein_coding	5	c.437T>C	p.Phe146Ser
chrA3	67951264	A	G	PASS	missense_variant	MODERATE	LHCGR	LHCGR	transcript	XM_045054190.1	protein_coding	5	c.437T>C	p.Phe146Ser
chrA3	82753238	T	TG	PASS	frameshift_variant	HIGH	LOC109498195	LOC109498195	transcript	XM_045054288.1	protein_coding	1	c.545dupC	p.Pro183fs
chrA3	84833649	C	T	PASS	missense_variant	MODERATE	LOC111556217	LOC111556217	transcript	XM_006930148.5	protein_coding	4	c.707G>A	p.Arg236His
chrA3	84833649	C	T	PASS	missense_variant	MODERATE	LOC111556217	LOC111556217	transcript	XM_045054301.1	protein_coding	5	c.707G>A	p.Arg236His
chrA3	84833649	C	T	PASS	missense_variant	MODERATE	LOC111556217	LOC111556217	transcript	XM_011281128.4	protein_coding	3	c.707G>A	p.Arg236His
chrA3	84833649	C	T	PASS	missense_variant	MODERATE	LOC111556217	LOC111556217	transcript	XM_045054302.1	protein_coding	4	c.707G>A	p.Arg236His
chrA3	84833649	C	T	PASS	missense_variant	MODERATE	LOC111556217	LOC111556217	transcript	XM_045054298.1	protein_coding	9	c.707G>A	p.Arg236His
chrA3	84833649	C	T	PASS	missense_variant	MODERATE	LOC111556217	LOC111556217	transcript	XM_045054299.1	protein_coding	9	c.707G>A	p.Arg236His
chrA3	84833649	C	T	PASS	missense_variant	MODERATE	LOC111556217	LOC111556217	transcript	XM_045054296.1	protein_coding	9	c.707G>A	p.Arg236His
chrA3	84833649	C	T	PASS	missense_variant	MODERATE	LOC111556217	LOC111556217	transcript	XM_045054297.1	protein_coding	7	c.707G>A	p.Arg236His
chrA3	84833649	C	T	PASS	missense_variant	MODERATE	LOC111556217	LOC111556217	transcript	XM_045054300.1	protein_coding	8	c.707G>A	p.Arg236His
chrA3	89510134	C	T	PASS	missense_variant	MODERATE	RAB11FIP5	RAB11FIP5	transcript	XM_019827408.3	protein_coding	4	c.2950G>A	p.Val984Met
chrA3	89510134	C	T	PASS	missense_variant	MODERATE	RAB11FIP5	RAB11FIP5	transcript	XM_045054397.1	protein_coding	4	c.2251G>A	p.Val751Met
chrA3	89510134	C	T	PASS	missense_variant	MODERATE	RAB11FIP5	RAB11FIP5	transcript	XM_011281223.3	protein_coding	4	c.2638G>A	p.Val880Met
chrA3	89853911	A	G	PASS	missense_variant	MODERATE	ALMS1	ALMS1	transcript	XM_045054402.1	protein_coding	10	c.9362A>G	p.Gln3121Arg
chrA3	89853911	A	G	PASS	missense_variant	MODERATE	ALMS1	ALMS1	transcript	XM_045054413.1	protein_coding	10	c.9362A>G	p.Gln3121Arg
chrA3	89853911	A	G	PASS	missense_variant	MODERATE	ALMS1	ALMS1	transcript	XM_045054405.1	protein_coding	10	c.9362A>G	p.Gln3121Arg
chrA3	89853911	A	G	PASS	missense_variant	MODERATE	ALMS1	ALMS1	transcript	XM_045054404.1	protein_coding	9	c.9212A>G	p.Gln3071Arg
chrA3	89853911	A	G	PASS	missense_variant	MODERATE	ALMS1	ALMS1	transcript	XM_045054407.1	protein_coding	10	c.8951A>G	p.Gln2984Arg
chrA3	89853911	A	G	PASS	missense_variant	MODERATE	ALMS1	ALMS1	transcript	XM_045054406.1	protein_coding	11	c.9101A>G	p.Gln3034Arg
chrA3	89853911	A	G	PASS	missense_variant	MODERATE	ALMS1	ALMS1	transcript	XM_045054403.1	protein_coding	10	c.9362A>G	p.Gln3121Arg
chrA3	89853911	A	G	PASS	missense_variant	MODERATE	ALMS1	ALMS1	transcript	XM_045054408.1	protein_coding	11	c.8336A>G	p.Gln2779Arg
chrA3	89853911	A	G	PASS	missense_variant	MODERATE	ALMS1	ALMS1	transcript	XM_045054409.1	protein_coding	11	c.7874A>G	p.Gln2625Arg
chrA3	89853911	A	G	PASS	missense_variant	MODERATE	ALMS1	ALMS1	transcript	XM_045054410.1	protein_coding	11	c.7337A>G	p.Gln2446Arg
chrA3	89853911	A	G	PASS	missense_variant	MODERATE	ALMS1	ALMS1	transcript	XM_045054412.1	protein_coding	10	c.7187A>G	p.Gln2396Arg
chrA3	104936600	C	T	PASS	missense_variant	MODERATE	ASTL	ASTL	transcript	XM_011281240.4	protein_coding	2	c.100G>A	p.Gly34Arg
chrA3	104937289	A	G	PASS	splice_region_variant&intron_variant	LOW	ASTL	ASTL	transcript	XM_011281240.4	protein_coding	1	c.52+6T>C
chrA3	105069046	T	C	PASS	splice_region_variant&intron_variant	LOW	NCAPH	NCAPH	transcript	XR_002155006.3	pseudogene	18	n.2415+6A>G
chrA3	105079307	TTAAAAAAAAAAAAAAAAAAAAAAAA	T	PASS	splice_region_variant&intron_variant	LOW	NCAPH	NCAPH	transcript	XM_006930332.4	protein_coding	11	c.1429-30_1429-6delTTTTTTTTTTTTTTTTTTTTTTTTA
chrA3	105079307	TTAAAAAAAAAAAAAAAAAAAAAAAA	T	PASS	splice_region_variant&intron_variant	LOW	NCAPH	NCAPH	transcript	XM_045054635.1	protein_coding	11	c.1357-30_1357-6delTTTTTTTTTTTTTTTTTTTTTTTTA
chrA3	105079307	TTAAAAAAAAAAAAAAAAAAAAAAAA	T	PASS	splice_region_variant&intron_variant	LOW	NCAPH	NCAPH	transcript	XM_006930334.4	protein_coding	11	c.1357-30_1357-6delTTTTTTTTTTTTTTTTTTTTTTTTA
chrA3	105079307	TTAAAAAAAAAAAAAAAAAAAAAAAA	T	PASS	splice_region_variant&intron_variant	LOW	NCAPH	NCAPH	transcript	XM_006930333.4	protein_coding	11	c.1429-30_1429-6delTTTTTTTTTTTTTTTTTTTTTTTTA
chrA3	105079307	TTAAAAAAAAAAAAAAAAAAAAAAAA	T	PASS	splice_region_variant&intron_variant	LOW	NCAPH	NCAPH	transcript	XR_002155006.3	pseudogene	11	n.1566-30_1566-6delTTTTTTTTTTTTTTTTTTTTTTTTA
chrA3	105109766	C	T	PASS	splice_region_variant&intron_variant	LOW	ITPRIPL1	ITPRIPL1	transcript	XM_045054637.1	protein_coding	1	c.-15+5G>A
chrA3	105109766	C	T	PASS	splice_region_variant&intron_variant	LOW	ITPRIPL1	ITPRIPL1	transcript	XM_019827630.3	protein_coding	2	c.-15+5G>A
chrA3	105109766	C	T	PASS	splice_region_variant&intron_variant	LOW	ITPRIPL1	ITPRIPL1	transcript	XM_045054636.1	protein_coding	2	c.-294+5G>A
chrA3	105215481	A	C	PASS	missense_variant	MODERATE	LOC109498526	LOC109498526	transcript	XM_045054655.1	protein_coding	1	c.293A>C	p.Gln98Pro
chrA3	105215591	G	A	PASS	missense_variant	MODERATE	LOC109498526	LOC109498526	transcript	XM_045054655.1	protein_coding	1	c.403G>A	p.Val135Ile
chrA3	105580576	C	T	PASS	missense_variant	MODERATE	EML4	EML4	transcript	XM_019827633.3	protein_coding	25	c.2998G>A	p.Val1000Ile
chrA3	105580576	C	T	PASS	missense_variant	MODERATE	EML4	EML4	transcript	XM_045054658.1	protein_coding	24	c.2701G>A	p.Val901Ile
chrA3	105580576	C	T	PASS	missense_variant	MODERATE	EML4	EML4	transcript	XM_019827641.3	protein_coding	25	c.2746G>A	p.Val916Ile
chrA3	105580576	C	T	PASS	missense_variant	MODERATE	EML4	EML4	transcript	XM_019827637.3	protein_coding	23	c.2947G>A	p.Val983Ile
chrA3	105580576	C	T	PASS	missense_variant	MODERATE	EML4	EML4	transcript	XM_019827634.3	protein_coding	24	c.2980G>A	p.Val994Ile
chrA3	105580576	C	T	PASS	missense_variant	MODERATE	EML4	EML4	transcript	XM_019827635.3	protein_coding	24	c.2965G>A	p.Val989Ile
chrA3	105580576	C	T	PASS	missense_variant	MODERATE	EML4	EML4	transcript	XM_019827640.3	protein_coding	22	c.2773G>A	p.Val925Ile
chrA3	105580576	C	T	PASS	missense_variant	MODERATE	EML4	EML4	transcript	XM_019827639.3	protein_coding	23	c.2806G>A	p.Val936Ile
chrA3	105580576	C	T	PASS	missense_variant	MODERATE	EML4	EML4	transcript	XM_019827638.3	protein_coding	24	c.2824G>A	p.Val942Ile
chrA3	105580576	C	T	PASS	missense_variant	MODERATE	EML4	EML4	transcript	XM_019827636.3	protein_coding	25	c.2956G>A	p.Val986Ile
chrA3	118335045	G	A	PASS	missense_variant	MODERATE	LOC109498324	LOC109498324	transcript	XM_019827751.3	protein_coding	5	c.17134C>T	p.Arg5712Cys
chrA3	118335045	G	A	PASS	missense_variant	MODERATE	LOC109498324	LOC109498324	transcript	XM_045054789.1	protein_coding	4	c.17068C>T	p.Arg5690Cys
chrA3	118791886	C	T	PASS	stop_gained	HIGH	TMEM214	TMEM214	transcript	XM_023252017.2	protein_coding	10	c.1202G>A	p.Trp401*
chrA3	118791886	C	T	PASS	stop_gained	HIGH	TMEM214	TMEM214	transcript	XM_023252018.2	protein_coding	10	c.1202G>A	p.Trp401*
chrA3	126112657	G	C	PASS	missense_variant	MODERATE	NT5C1B	NT5C1B	transcript	XM_003984482.6	protein_coding	6	c.602G>C	p.Arg201Pro
chrA3	126112657	G	C	PASS	missense_variant	MODERATE	NT5C1B	NT5C1B	transcript	XM_045054909.1	protein_coding	6	c.602G>C	p.Arg201Pro
chrA3	126112657	G	C	PASS	missense_variant	MODERATE	NT5C1B	NT5C1B	transcript	XM_011281313.4	protein_coding	6	c.602G>C	p.Arg201Pro
chrA3	126112657	G	C	PASS	missense_variant	MODERATE	NT5C1B	NT5C1B	transcript	XM_011281312.4	protein_coding	5	c.419G>C	p.Arg140Pro
chrA3	134192078	A	G	PASS	missense_variant	MODERATE	ID2	ID2	transcript	XM_003984514.5	protein_coding	1	c.254T>C	p.Ile85Thr
chrB1	1599352	G	A	PASS	missense_variant	MODERATE	CLN8	CLN8	transcript	XM_045055172.1	protein_coding	3	c.743G>A	p.Arg248His
chrB1	7490319	A	C	PASS	splice_region_variant&intron_variant	LOW	LOC109498702	LOC109498702	transcript	XR_002155556.3	pseudogene	1	n.3174-3T>G
chrB1	33559130	T	C	PASS	missense_variant	MODERATE	LOC123384816	LOC123384816	transcript	XM_045055376.1	protein_coding	1	c.266T>C	p.Leu89Ser
chrB1	51579762	G	A	PASS	missense_variant	MODERATE	CB1H8orf74	CB1H8orf74	transcript	XM_023252650.2	protein_coding	2	c.34G>A	p.Gly12Arg
chrB1	51579762	G	A	PASS	missense_variant	MODERATE	CB1H8orf74	CB1H8orf74	transcript	XM_045055649.1	protein_coding	2	c.34G>A	p.Gly12Arg
chrB1	51579762	G	A	PASS	missense_variant	MODERATE	CB1H8orf74	CB1H8orf74	transcript	XM_045055651.1	protein_coding	2	c.34G>A	p.Gly12Arg
chrB1	51579762	G	A	PASS	missense_variant	MODERATE	CB1H8orf74	CB1H8orf74	transcript	XM_045055650.1	protein_coding	2	c.34G>A	p.Gly12Arg
chrB1	51633714	C	A	PASS	missense_variant	MODERATE	SOX7	SOX7	transcript	XM_011281561.4	protein_coding	2	c.470G>T	p.Gly157Val
chrB1	103673833	G	C	PASS	missense_variant	MODERATE	LOC101092105	LOC101092105	transcript	XM_011281671.4	protein_coding	1	c.656C>G	p.Thr219Ser
chrB1	104585813	C	T	PASS	missense_variant	MODERATE	MYOZ2	MYOZ2	transcript	XM_003985054.4	protein_coding	6	c.667G>A	p.Ala223Thr
chrB1	104715651	C	T	PASS	missense_variant	MODERATE	SYNPO2	SYNPO2	transcript	XM_006930894.5	protein_coding	4	c.1276G>A	p.Glu426Lys
chrB1	104715651	C	T	PASS	missense_variant	MODERATE	SYNPO2	SYNPO2	transcript	XM_045055922.1	protein_coding	4	c.1060G>A	p.Glu354Lys
chrB1	127397357	C	T	PASS	missense_variant	MODERATE	GRID2	GRID2	transcript	XM_019829242.2	protein_coding	13	c.2164G>A	p.Val722Ile
chrB1	127397357	C	T	PASS	missense_variant	MODERATE	GRID2	GRID2	transcript	XM_045056096.1	protein_coding	13	c.1909G>A	p.Val637Ile
chrB1	132931053	C	G	PASS	missense_variant	MODERATE	DSPP	DSPP	transcript	XM_045056114.1	protein_coding	4	c.2554G>C	p.Asp852His
chrB1	142583962	AT	A	PASS	splice_region_variant&intron_variant	LOW	CCNI	CCNI	transcript	XM_003985264.6	protein_coding	4	c.318+6delT
chrB1	142583962	AT	A	PASS	splice_region_variant&intron_variant	LOW	CCNI	CCNI	transcript	XM_045056181.1	protein_coding	3	c.279+6delT
chrB1	147490382	C	A	PASS	missense_variant	MODERATE	SLC4A4	SLC4A4	transcript	XM_019829396.3	protein_coding	12	c.1475G>T	p.Gly492Val
chrB1	147490382	C	A	PASS	missense_variant	MODERATE	SLC4A4	SLC4A4	transcript	XM_011281724.4	protein_coding	11	c.1379G>T	p.Gly460Val
chrB1	147490382	C	A	PASS	missense_variant	MODERATE	SLC4A4	SLC4A4	transcript	XM_019829399.3	protein_coding	11	c.1352G>T	p.Gly451Val
chrB1	147490382	C	A	PASS	missense_variant	MODERATE	SLC4A4	SLC4A4	transcript	XM_019829398.3	protein_coding	12	c.1448G>T	p.Gly483Val
chrB1	147490382	C	A	PASS	missense_variant	MODERATE	SLC4A4	SLC4A4	transcript	XM_023253060.2	protein_coding	12	c.1382G>T	p.Gly461Val
chrB1	153792922	C	T	PASS	missense_variant	MODERATE	LOC123385158	LOC123385158	transcript	XM_045056752.1	protein_coding	4	c.938G>A	p.Ser313Asn
chrB1	171598161	T	C	PASS	missense_variant	MODERATE	N4BP2	N4BP2	transcript	XM_019829617.3	protein_coding	14	c.4580A>G	p.Lys1527Arg
chrB1	171598161	T	C	PASS	missense_variant	MODERATE	N4BP2	N4BP2	transcript	XM_019829621.3	protein_coding	12	c.4340A>G	p.Lys1447Arg
chrB1	171598161	T	C	PASS	missense_variant	MODERATE	N4BP2	N4BP2	transcript	XM_019829619.3	protein_coding	13	c.4340A>G	p.Lys1447Arg
chrB1	171598161	T	C	PASS	missense_variant	MODERATE	N4BP2	N4BP2	transcript	XM_045056450.1	protein_coding	12	c.4340A>G	p.Lys1447Arg
chrB1	171598161	T	C	PASS	missense_variant	MODERATE	N4BP2	N4BP2	transcript	XM_019829622.3	protein_coding	11	c.4340A>G	p.Lys1447Arg
chrB1	171598161	T	C	PASS	missense_variant	MODERATE	N4BP2	N4BP2	transcript	XM_045056447.1	protein_coding	12	c.4580A>G	p.Lys1527Arg
chrB1	171598161	T	C	PASS	missense_variant	MODERATE	N4BP2	N4BP2	transcript	XM_011281916.4	protein_coding	13	c.4580A>G	p.Lys1527Arg
chrB1	171598161	T	C	PASS	missense_variant	MODERATE	N4BP2	N4BP2	transcript	XM_019829618.3	protein_coding	13	c.4580A>G	p.Lys1527Arg
chrB1	171598161	T	C	PASS	missense_variant	MODERATE	N4BP2	N4BP2	transcript	XM_023253186.2	protein_coding	13	c.4580A>G	p.Lys1527Arg
chrB1	171598161	T	C	PASS	missense_variant	MODERATE	N4BP2	N4BP2	transcript	XM_023253187.2	protein_coding	13	c.4580A>G	p.Lys1527Arg
chrB1	171598161	T	C	PASS	missense_variant	MODERATE	N4BP2	N4BP2	transcript	XM_045056449.1	protein_coding	13	c.4580A>G	p.Lys1527Arg
chrB1	172781896	A	G	PASS	missense_variant	MODERATE	TLR6	TLR6	transcript	XM_003985467.5	protein_coding	2	c.1247A>G	p.Glu416Gly
chrB1	172838272	C	T	PASS	missense_variant	MODERATE	TLR10	TLR10	transcript	XM_006931168.3	protein_coding	5	c.2213C>T	p.Thr738Ile
chrB1	172838272	C	T	PASS	missense_variant	MODERATE	TLR10	TLR10	transcript	XM_019829636.2	protein_coding	6	c.2213C>T	p.Thr738Ile
chrB1	172838272	C	T	PASS	missense_variant	MODERATE	TLR10	TLR10	transcript	XM_019829638.2	protein_coding	4	c.2213C>T	p.Thr738Ile
chrB1	172838272	C	T	PASS	missense_variant	MODERATE	TLR10	TLR10	transcript	XM_019829639.2	protein_coding	5	c.2213C>T	p.Thr738Ile
chrB1	172838272	C	T	PASS	missense_variant	MODERATE	TLR10	TLR10	transcript	XM_019829640.3	protein_coding	4	c.2213C>T	p.Thr738Ile
chrB1	172838272	C	T	PASS	missense_variant	MODERATE	TLR10	TLR10	transcript	XM_019829645.2	protein_coding	5	c.2213C>T	p.Thr738Ile
chrB1	172838272	C	T	PASS	missense_variant	MODERATE	TLR10	TLR10	transcript	XM_045056469.1	protein_coding	5	c.2213C>T	p.Thr738Ile
chrB1	172838272	C	T	PASS	missense_variant	MODERATE	TLR10	TLR10	transcript	XM_045056470.1	protein_coding	6	c.2213C>T	p.Thr738Ile
chrB1	172838272	C	T	PASS	missense_variant	MODERATE	TLR10	TLR10	transcript	XM_045056472.1	protein_coding	5	c.2213C>T	p.Thr738Ile
chrB1	172838272	C	T	PASS	missense_variant	MODERATE	TLR10	TLR10	transcript	XM_045056473.1	protein_coding	6	c.2213C>T	p.Thr738Ile
chrB1	172838272	C	T	PASS	missense_variant	MODERATE	TLR10	TLR10	transcript	XM_045056474.1	protein_coding	3	c.2213C>T	p.Thr738Ile
chrB1	174936974	G	A	PASS	missense_variant	MODERATE	DTHD1	DTHD1	transcript	XM_003985470.4	protein_coding	2	c.791C>T	p.Ser264Phe
chrB1	174936974	G	A	PASS	missense_variant	MODERATE	DTHD1	DTHD1	transcript	XM_019829658.2	protein_coding	2	c.791C>T	p.Ser264Phe
chrB1	184416921	T	C	PASS	missense_variant&splice_region_variant	MODERATE	SEL1L3	SEL1L3	transcript	XM_045056508.1	protein_coding	24	c.3284T>C	p.Val1095Ala
chrB1	184416921	T	C	PASS	splice_region_variant	LOW	SEL1L3	SEL1L3	transcript	XM_045056512.1	protein_coding	23	c.*37T>C
chrB1	203696546	T	TAGGCCGCCTCCTTTCTAAGAGAGGAGTCCACGCTCAGGGCAGGGTCACCAGCCCCATCACCTCACCACTCCCTTCCCAC	PASS	frameshift_variant&stop_gained	HIGH	RNF4	RNF4	transcript	XM_006931241.4	protein_coding	7	c.297_298insGTGGGAAGGGAGTGGTGAGGTGATGGGGCTGGTGACCCTGCCCTGAGCGTGGACTCCTCTCTTAGAAAGGAGGCGGCCT	p.Arg100fs
chrB1	203696546	T	TAGGCCGCCTCCTTTCTAAGAGAGGAGTCCACGCTCAGGGCAGGGTCACCAGCCCCATCACCTCACCACTCCCTTCCCAC	PASS	frameshift_variant&stop_gained	HIGH	RNF4	RNF4	transcript	XM_019829842.3	protein_coding	8	c.297_298insGTGGGAAGGGAGTGGTGAGGTGATGGGGCTGGTGACCCTGCCCTGAGCGTGGACTCCTCTCTTAGAAAGGAGGCGGCCT	p.Arg100fs
chrB1	203696546	T	TAGGCCGCCTCCTTTCTAAGAGAGGAGTCCACGCTCAGGGCAGGGTCACCAGCCCCATCACCTCACCACTCCCTTCCCAC	PASS	frameshift_variant&stop_gained	HIGH	RNF4	RNF4	transcript	XM_023253532.2	protein_coding	7	c.297_298insGTGGGAAGGGAGTGGTGAGGTGATGGGGCTGGTGACCCTGCCCTGAGCGTGGACTCCTCTCTTAGAAAGGAGGCGGCCT	p.Arg100fs
chrB1	203696546	T	TAGGCCGCCTCCTTTCTAAGAGAGGAGTCCACGCTCAGGGCAGGGTCACCAGCCCCATCACCTCACCACTCCCTTCCCAC	PASS	frameshift_variant&stop_gained	HIGH	RNF4	RNF4	transcript	XM_003985539.6	protein_coding	6	c.228_229insGTGGGAAGGGAGTGGTGAGGTGATGGGGCTGGTGACCCTGCCCTGAGCGTGGACTCCTCTCTTAGAAAGGAGGCGGCCT	p.Arg77fs
chrB1	203696546	T	TAGGCCGCCTCCTTTCTAAGAGAGGAGTCCACGCTCAGGGCAGGGTCACCAGCCCCATCACCTCACCACTCCCTTCCCAC	PASS	frameshift_variant&stop_gained	HIGH	RNF4	RNF4	transcript	XM_006931242.5	protein_coding	8	c.213_214insGTGGGAAGGGAGTGGTGAGGTGATGGGGCTGGTGACCCTGCCCTGAGCGTGGACTCCTCTCTTAGAAAGGAGGCGGCCT	p.Arg72fs
chrB1	203696549	G	GGAAAGGCCAGCGCCAA	PASS	frameshift_variant	HIGH	RNF4	RNF4	transcript	XM_006931241.4	protein_coding	7	c.294_295insTTGGCGCTGGCCTTTC	p.Pro99fs
chrB1	203696549	G	GGAAAGGCCAGCGCCAA	PASS	frameshift_variant	HIGH	RNF4	RNF4	transcript	XM_019829842.3	protein_coding	8	c.294_295insTTGGCGCTGGCCTTTC	p.Pro99fs
chrB1	203696549	G	GGAAAGGCCAGCGCCAA	PASS	frameshift_variant	HIGH	RNF4	RNF4	transcript	XM_023253532.2	protein_coding	7	c.294_295insTTGGCGCTGGCCTTTC	p.Pro99fs
chrB1	203696549	G	GGAAAGGCCAGCGCCAA	PASS	frameshift_variant	HIGH	RNF4	RNF4	transcript	XM_003985539.6	protein_coding	6	c.225_226insTTGGCGCTGGCCTTTC	p.Pro76fs
chrB1	203696549	G	GGAAAGGCCAGCGCCAA	PASS	frameshift_variant	HIGH	RNF4	RNF4	transcript	XM_006931242.5	protein_coding	8	c.210_211insTTGGCGCTGGCCTTTC	p.Pro71fs
chrB2	204971	CGAGGAGGAGGAGGAGGGGGAGGAGGAGGAGGAGGGGGAGGAGGAGGAGGAGGAGGAGGAGGAGGCCGGCTATGGGGACGGGTACGAAGACTGGGAGACAGATGAGGACGAGGAGTCTTTGGGGGAGGAGGAGGAGGAG	C	PASS	disruptive_inframe_deletion	MODERATE	LOC101096649	LOC101096649	transcript	XM_011282019.4	protein_coding	8	c.1166_1303del	p.Glu389_Glu434del
chrB2	1670067	G	A	PASS	splice_region_variant&non_coding_transcript_exon_variant	LOW	LOC109499513	LOC109499513	transcript	XR_006598553.1	pseudogene	3	n.1089C>T
chrB2	1670067	G	A	PASS	splice_region_variant&non_coding_transcript_exon_variant	LOW	LOC109499513	LOC109499513	transcript	XR_006598557.1	pseudogene	3	n.1089C>T
chrB2	1670067	G	A	PASS	splice_region_variant&non_coding_transcript_exon_variant	LOW	LOC109499513	LOC109499513	transcript	XR_006598554.1	pseudogene	3	n.1089C>T
chrB2	1670067	G	A	PASS	splice_region_variant&non_coding_transcript_exon_variant	LOW	LOC109499513	LOC109499513	transcript	XR_006598555.1	pseudogene	3	n.1089C>T
chrB2	1791257	C	T	PASS	missense_variant	MODERATE	TRNAF-GAA_3	TRNAF-GAA_3	transcript	unassigned_transcript_140	protein_coding	1	c.32C>T	p.Thr11Ile
chrB2	1814818	C	T	PASS	missense_variant	MODERATE	TRNAA-CGC_1	TRNAA-CGC_1	transcript	unassigned_transcript_145	protein_coding	1	c.4G>A	p.Gly2Ser
chrB2	2757757	C	G	PASS	missense_variant	MODERATE	LOC101084193	LOC101084193	transcript	XM_023254700.2	protein_coding	1	c.8G>C	p.Gly3Ala
chrB2	16688944	T	G	PASS	splice_donor_variant&intron_variant	HIGH	LOC102899917	LOC102899917	transcript	XR_006597554.1	pseudogene	5	n.2433+2T>G
chrB2	16688944	T	G	PASS	splice_donor_variant&intron_variant	HIGH	LOC102899917	LOC102899917	transcript	XR_002742186.2	pseudogene	4	n.2294+2T>G
chrB2	17485323	T	C	PASS	splice_region_variant&non_coding_transcript_exon_variant	LOW	LOC123385299	LOC123385299	transcript	XR_006597566.1	pseudogene	1	n.1267A>G
chrB2	29075424	GTC	G	PASS	frameshift_variant	HIGH	LOC111560434	LOC111560434	transcript	XM_045058644.1	protein_coding	4	c.616_617delGA	p.Asp206fs
chrB2	29221521	G	A	PASS	missense_variant	MODERATE	GNL1	GNL1	transcript	XM_003985869.6	protein_coding	6	c.772C>T	p.Pro258Ser
chrB2	30309629	AG	A	PASS	frameshift_variant	HIGH	LOC101099044	LOC101099044	transcript	XM_045057243.1	protein_coding	6	c.909delG	p.Leu304fs
chrB2	30402424	G	A	PASS	missense_variant	MODERATE	NFKBIL1	NFKBIL1	transcript	XM_003985912.6	protein_coding	4	c.725G>A	p.Arg242Gln
chrB2	30461866	G	A	PASS	missense_variant	MODERATE	PRRC2A	PRRC2A	transcript	XM_023253749.2	protein_coding	9	c.973G>A	p.Gly325Ser
chrB2	30461866	G	A	PASS	missense_variant	MODERATE	PRRC2A	PRRC2A	transcript	XM_023253750.2	protein_coding	9	c.973G>A	p.Gly325Ser
chrB2	30461866	G	A	PASS	missense_variant	MODERATE	PRRC2A	PRRC2A	transcript	XM_023253751.2	protein_coding	9	c.973G>A	p.Gly325Ser
chrB2	30461866	G	A	PASS	missense_variant	MODERATE	PRRC2A	PRRC2A	transcript	XM_045057256.1	protein_coding	7	c.742G>A	p.Gly248Ser
chrB2	30823803	G	A	PASS	missense_variant	MODERATE	TNXB	TNXB	transcript	XM_045057283.1	protein_coding	14	c.5546C>T	p.Ser1849Leu
chrB2	30823803	G	A	PASS	missense_variant	MODERATE	TNXB	TNXB	transcript	XM_045057284.1	protein_coding	14	c.5546C>T	p.Ser1849Leu
chrB2	30823803	G	A	PASS	missense_variant	MODERATE	TNXB	TNXB	transcript	XM_045057289.1	protein_coding	14	c.5546C>T	p.Ser1849Leu
chrB2	30823803	G	A	PASS	missense_variant	MODERATE	TNXB	TNXB	transcript	XM_045057291.1	protein_coding	13	c.4796C>T	p.Ser1599Leu
chrB2	30823803	G	A	PASS	missense_variant	MODERATE	TNXB	TNXB	transcript	XM_045057285.1	protein_coding	14	c.5546C>T	p.Ser1849Leu
chrB2	30823803	G	A	PASS	missense_variant	MODERATE	TNXB	TNXB	transcript	XM_045057288.1	protein_coding	14	c.5546C>T	p.Ser1849Leu
chrB2	30823803	G	A	PASS	missense_variant	MODERATE	TNXB	TNXB	transcript	XM_045057290.1	protein_coding	14	c.5546C>T	p.Ser1849Leu
chrB2	30823803	G	A	PASS	missense_variant	MODERATE	TNXB	TNXB	transcript	XM_045057292.1	protein_coding	14	c.5546C>T	p.Ser1849Leu
chrB2	30823803	G	A	PASS	missense_variant	MODERATE	TNXB	TNXB	transcript	XM_045057293.1	protein_coding	14	c.5546C>T	p.Ser1849Leu
chrB2	30823803	G	A	PASS	missense_variant	MODERATE	TNXB	TNXB	transcript	XM_045057294.1	protein_coding	14	c.5546C>T	p.Ser1849Leu
chrB2	31985623	C	T	PASS	missense_variant	MODERATE	COL11A2	COL11A2	transcript	XM_045057374.1	protein_coding	15	c.1742G>A	p.Arg581His
chrB2	31985623	C	T	PASS	missense_variant	MODERATE	COL11A2	COL11A2	transcript	XM_019830443.3	protein_coding	12	c.1247G>A	p.Arg416His
chrB2	31985623	C	T	PASS	missense_variant	MODERATE	COL11A2	COL11A2	transcript	XM_019830444.3	protein_coding	11	c.1169G>A	p.Arg390His
chrB2	31985623	C	T	PASS	missense_variant	MODERATE	COL11A2	COL11A2	transcript	XM_003985999.6	protein_coding	14	c.1490G>A	p.Arg497His
chrB2	31985623	C	T	PASS	missense_variant	MODERATE	COL11A2	COL11A2	transcript	XM_045057376.1	protein_coding	14	c.1664G>A	p.Arg555His
chrB2	31985623	C	T	PASS	missense_variant	MODERATE	COL11A2	COL11A2	transcript	XM_045057377.1	protein_coding	14	c.1562G>A	p.Arg521His
chrB2	31985623	C	T	PASS	missense_variant	MODERATE	COL11A2	COL11A2	transcript	XM_045057378.1	protein_coding	13	c.1499G>A	p.Arg500His
chrB2	31985623	C	T	PASS	missense_variant	MODERATE	COL11A2	COL11A2	transcript	XM_045057379.1	protein_coding	13	c.1310G>A	p.Arg437His
chrB2	31985623	C	T	PASS	missense_variant	MODERATE	COL11A2	COL11A2	transcript	XM_045057375.1	protein_coding	16	c.1742G>A	p.Arg581His
chrB2	34305017	CAAG	C	ReadPosRankSum-2	conservative_inframe_deletion	MODERATE	CLPSL2	CLPSL2	transcript	XM_003986101.3	protein_coding	1	c.76_78delAAG	p.Lys26del
chrB2	34308845	G	A	PASS	missense_variant	MODERATE	CLPSL1	CLPSL1	transcript	XM_045058650.1	protein_coding	2	c.50G>A	p.Arg17Gln
chrB2	40666572	C	G	PASS	missense_variant	MODERATE	UBR2	UBR2	transcript	XM_011282222.4	protein_coding	5	c.616C>G	p.Leu206Val
chrB2	40666572	C	G	PASS	missense_variant	MODERATE	UBR2	UBR2	transcript	XM_045057573.1	protein_coding	5	c.616C>G	p.Leu206Val
chrB2	40666572	C	G	PASS	missense_variant	MODERATE	UBR2	UBR2	transcript	XM_023253979.2	protein_coding	5	c.616C>G	p.Leu206Val
chrB2	40666572	C	G	PASS	missense_variant	MODERATE	UBR2	UBR2	transcript	XM_045057568.1	protein_coding	5	c.616C>G	p.Leu206Val
chrB2	40666572	C	G	PASS	missense_variant	MODERATE	UBR2	UBR2	transcript	XM_023253977.2	protein_coding	5	c.616C>G	p.Leu206Val
chrB2	40666572	C	G	PASS	missense_variant	MODERATE	UBR2	UBR2	transcript	XM_023253978.2	protein_coding	5	c.616C>G	p.Leu206Val
chrB2	40666572	C	G	PASS	missense_variant	MODERATE	UBR2	UBR2	transcript	XM_045057567.1	protein_coding	5	c.616C>G	p.Leu206Val
chrB2	40666572	C	G	PASS	missense_variant	MODERATE	UBR2	UBR2	transcript	XM_045057566.1	protein_coding	5	c.616C>G	p.Leu206Val
chrB2	40666572	C	G	PASS	missense_variant	MODERATE	UBR2	UBR2	transcript	XM_023253976.2	protein_coding	5	c.616C>G	p.Leu206Val
chrB2	40666572	C	G	PASS	missense_variant	MODERATE	UBR2	UBR2	transcript	XM_045057570.1	protein_coding	3	c.199C>G	p.Leu67Val
chrB2	40666572	C	G	PASS	missense_variant	MODERATE	UBR2	UBR2	transcript	XM_045057571.1	protein_coding	2	c.25C>G	p.Leu9Val
chrB2	40666572	C	G	PASS	missense_variant	MODERATE	UBR2	UBR2	transcript	XM_045057569.1	protein_coding	3	c.199C>G	p.Leu67Val
chrB2	50462541	TGTTC	T	PASS	frameshift_variant	HIGH	GCM1	GCM1	transcript	XM_045057654.1	protein_coding	6	c.580_583delGAAC	p.Glu194fs
chrB2	63880210	C	T	PASS	missense_variant	MODERATE	SMAP1	SMAP1	transcript	XM_011282395.4	protein_coding	10	c.1064C>T	p.Ala355Val
chrB2	63880210	C	T	PASS	missense_variant	MODERATE	SMAP1	SMAP1	transcript	XM_045057719.1	protein_coding	15	c.1043C>T	p.Ala348Val
chrB2	63880210	C	T	PASS	missense_variant	MODERATE	SMAP1	SMAP1	transcript	XM_045057720.1	protein_coding	14	c.1043C>T	p.Ala348Val
chrB2	63880210	C	T	PASS	missense_variant	MODERATE	SMAP1	SMAP1	transcript	XM_019830818.3	protein_coding	9	c.983C>T	p.Ala328Val
chrB2	63880210	C	T	PASS	missense_variant	MODERATE	SMAP1	SMAP1	transcript	XM_019830819.3	protein_coding	8	c.902C>T	p.Ala301Val
chrB2	63880210	C	T	PASS	missense_variant	MODERATE	SMAP1	SMAP1	transcript	XM_045057721.1	protein_coding	10	c.884C>T	p.Ala295Val
chrB2	63880210	C	T	PASS	missense_variant	MODERATE	SMAP1	SMAP1	transcript	XM_019830820.3	protein_coding	10	c.884C>T	p.Ala295Val
chrB2	98412783	T	TTAAA	PASS	splice_region_variant&intron_variant	LOW	AK9	AK9	transcript	XM_045058594.1	protein_coding	37	c.5142-3_5142-2insTTTA
chrB2	98412783	T	TTAAA	PASS	splice_region_variant&intron_variant	LOW	AK9	AK9	transcript	XM_045058599.1	protein_coding	36	c.5142-3_5142-2insTTTA
chrB2	98412783	T	TTAAA	PASS	splice_region_variant&intron_variant	LOW	AK9	AK9	transcript	XM_045058601.1	protein_coding	31	c.4494-3_4494-2insTTTA
chrB2	98412783	T	TTAAA	PASS	splice_region_variant&intron_variant	LOW	AK9	AK9	transcript	XM_045058596.1	protein_coding	36	c.5142-3_5142-2insTTTA
chrB2	98412783	T	TTAAA	PASS	splice_region_variant&intron_variant	LOW	AK9	AK9	transcript	XM_023254235.2	protein_coding	36	c.5127-3_5127-2insTTTA
chrB2	98412783	T	TTAAA	PASS	splice_region_variant&intron_variant	LOW	AK9	AK9	transcript	XM_045058595.1	protein_coding	37	c.5142-3_5142-2insTTTA
chrB2	98412783	T	TTAAA	PASS	splice_region_variant&intron_variant	LOW	AK9	AK9	transcript	XM_045058597.1	protein_coding	36	c.5136-3_5136-2insTTTA
chrB2	98412783	T	TTAAA	PASS	splice_region_variant&intron_variant	LOW	AK9	AK9	transcript	XM_045058598.1	protein_coding	35	c.5043-3_5043-2insTTTA
chrB2	98412783	T	TTAAA	PASS	splice_region_variant&intron_variant	LOW	AK9	AK9	transcript	XM_045058600.1	protein_coding	35	c.4953-3_4953-2insTTTA
chrB2	98412788	G	A	PASS	splice_region_variant&intron_variant	LOW	AK9	AK9	transcript	XM_045058594.1	protein_coding	37	c.5142-7C>T
chrB2	98412788	G	A	PASS	splice_region_variant&intron_variant	LOW	AK9	AK9	transcript	XM_045058599.1	protein_coding	36	c.5142-7C>T
chrB2	98412788	G	A	PASS	splice_region_variant&intron_variant	LOW	AK9	AK9	transcript	XM_045058601.1	protein_coding	31	c.4494-7C>T
chrB2	98412788	G	A	PASS	splice_region_variant&intron_variant	LOW	AK9	AK9	transcript	XM_045058596.1	protein_coding	36	c.5142-7C>T
chrB2	98412788	G	A	PASS	splice_region_variant&intron_variant	LOW	AK9	AK9	transcript	XM_023254235.2	protein_coding	36	c.5127-7C>T
chrB2	98412788	G	A	PASS	splice_region_variant&intron_variant	LOW	AK9	AK9	transcript	XM_045058595.1	protein_coding	37	c.5142-7C>T
chrB2	98412788	G	A	PASS	splice_region_variant&intron_variant	LOW	AK9	AK9	transcript	XM_045058597.1	protein_coding	36	c.5136-7C>T
chrB2	98412788	G	A	PASS	splice_region_variant&intron_variant	LOW	AK9	AK9	transcript	XM_045058598.1	protein_coding	35	c.5043-7C>T
chrB2	98412788	G	A	PASS	splice_region_variant&intron_variant	LOW	AK9	AK9	transcript	XM_045058600.1	protein_coding	35	c.4953-7C>T
chrB2	102294200	C	T	PASS	missense_variant	MODERATE	MARCKS	MARCKS	transcript	XM_023254273.2	protein_coding	2	c.139C>T	p.Pro47Ser
chrB2	148282424	A	G	PASS	missense_variant	MODERATE	PDE10A	PDE10A	transcript	XM_045058340.1	protein_coding	1	c.302T>C	p.Leu101Pro
chrB2	148282424	A	G	PASS	missense_variant	MODERATE	PDE10A	PDE10A	transcript	XM_045058341.1	protein_coding	1	c.302T>C	p.Leu101Pro
chrB2	150132402	C	T	PASS	missense_variant	MODERATE	LOC123385618	LOC123385618	transcript	XM_045058390.1	protein_coding	1	c.173C>T	p.Ser58Leu
NW_025408505.1	239804	T	G	PASS	stop_gained	HIGH	LOC111560582	LOC111560582	transcript	XM_045051512.1	protein_coding	11	c.1304T>G	p.Leu435*
NW_025408505.1	239804	T	G	PASS	stop_gained	HIGH	LOC111560582	LOC111560582	transcript	XM_045051513.1	protein_coding	9	c.1304T>G	p.Leu435*
chrB3	791661	G	A	PASS	splice_region_variant&intron_variant	LOW	RASGRF1	RASGRF1	transcript	XM_011282702.4	protein_coding	18	c.2854-6C>T
chrB3	791661	G	A	PASS	splice_region_variant&intron_variant	LOW	RASGRF1	RASGRF1	transcript	XM_019831755.3	protein_coding	18	c.2617-6C>T
chrB3	1038880	G	A	PASS	missense_variant	MODERATE	TMED3	TMED3	transcript	XM_023254795.2	protein_coding	3	c.578G>A	p.Gly193Glu
chrB3	1038939	C	T	PASS	missense_variant	MODERATE	TMED3	TMED3	transcript	XM_023254795.2	protein_coding	3	c.637C>T	p.Arg213Cys
chrB3	1306420	G	A	PASS	missense_variant	MODERATE	LOC109500452	LOC109500452	transcript	XM_023254796.2	protein_coding	2	c.328C>T	p.Pro110Ser
chrB3	5614052	G	A	PASS	missense_variant	MODERATE	SEMA4B	SEMA4B	transcript	XM_045058779.1	protein_coding	13	c.1661C>T	p.Ala554Val
chrB3	5614052	G	A	PASS	missense_variant	MODERATE	SEMA4B	SEMA4B	transcript	XM_045058780.1	protein_coding	13	c.1661C>T	p.Ala554Val
chrB3	9837932	C	T	PASS	missense_variant	MODERATE	AKAP13	AKAP13	transcript	XM_045058842.1	protein_coding	8	c.2986G>A	p.Ala996Thr
chrB3	9837932	C	T	PASS	missense_variant	MODERATE	AKAP13	AKAP13	transcript	XM_045058853.1	protein_coding	4	c.2167G>A	p.Ala723Thr
chrB3	9837932	C	T	PASS	missense_variant	MODERATE	AKAP13	AKAP13	transcript	XM_045058852.1	protein_coding	7	c.2635G>A	p.Ala879Thr
chrB3	9837932	C	T	PASS	missense_variant	MODERATE	AKAP13	AKAP13	transcript	XM_045058851.1	protein_coding	7	c.2635G>A	p.Ala879Thr
chrB3	9837932	C	T	PASS	missense_variant	MODERATE	AKAP13	AKAP13	transcript	XM_045058843.1	protein_coding	8	c.2986G>A	p.Ala996Thr
chrB3	9837932	C	T	PASS	missense_variant	MODERATE	AKAP13	AKAP13	transcript	XM_045058844.1	protein_coding	8	c.2986G>A	p.Ala996Thr
chrB3	9837932	C	T	PASS	missense_variant	MODERATE	AKAP13	AKAP13	transcript	XM_045058845.1	protein_coding	8	c.2986G>A	p.Ala996Thr
chrB3	9837932	C	T	PASS	missense_variant	MODERATE	AKAP13	AKAP13	transcript	XM_045058846.1	protein_coding	8	c.2986G>A	p.Ala996Thr
chrB3	9837932	C	T	PASS	missense_variant	MODERATE	AKAP13	AKAP13	transcript	XM_045058847.1	protein_coding	8	c.2986G>A	p.Ala996Thr
chrB3	9837932	C	T	PASS	missense_variant	MODERATE	AKAP13	AKAP13	transcript	XM_045058848.1	protein_coding	8	c.2986G>A	p.Ala996Thr
chrB3	9837932	C	T	PASS	missense_variant	MODERATE	AKAP13	AKAP13	transcript	XM_045058849.1	protein_coding	8	c.2986G>A	p.Ala996Thr
chrB3	9837932	C	T	PASS	missense_variant	MODERATE	AKAP13	AKAP13	transcript	XM_045058850.1	protein_coding	8	c.2986G>A	p.Ala996Thr
chrB3	17137238	G	A	PASS	missense_variant	MODERATE	PGPEP1L	PGPEP1L	transcript	XM_023254769.2	protein_coding	1	c.238G>A	p.Glu80Lys
chrB3	19923037	G	A	PASS	missense_variant	MODERATE	TM2D3	TM2D3	transcript	XM_003986879.4	protein_coding	1	c.20C>T	p.Pro7Leu
chrB3	30845409	A	G	PASS	missense_variant	MODERATE	PTPN9	PTPN9	transcript	XM_045059008.1	protein_coding	6	c.629A>G	p.Asn210Ser
chrB3	30845409	A	G	PASS	missense_variant	MODERATE	PTPN9	PTPN9	transcript	XM_045059009.1	protein_coding	6	c.605A>G	p.Asn202Ser
chrB3	30845409	A	G	PASS	missense_variant	MODERATE	PTPN9	PTPN9	transcript	XM_023255050.2	protein_coding	5	c.476A>G	p.Asn159Ser
chrB3	35800576	A	G	PASS	splice_region_variant&non_coding_transcript_exon_variant	LOW	LOC111560801	LOC111560801	transcript	XR_006599042.1	pseudogene	4	n.384T>C
chrB3	35800576	A	G	PASS	splice_region_variant&non_coding_transcript_exon_variant	LOW	LOC111560801	LOC111560801	transcript	XR_002742862.2	pseudogene	4	n.384T>C
chrB3	42268984	C	G	PASS	splice_region_variant&intron_variant	LOW	TLN2	TLN2	transcript	XM_019832308.3	protein_coding	5	c.234+8G>C
chrB3	42268984	C	G	PASS	splice_region_variant&intron_variant	LOW	TLN2	TLN2	transcript	XM_045059203.1	protein_coding	4	c.234+8G>C
chrB3	42268984	C	G	PASS	splice_region_variant&intron_variant	LOW	TLN2	TLN2	transcript	XM_045059207.1	protein_coding	5	c.234+8G>C
chrB3	42268984	C	G	PASS	splice_region_variant&intron_variant	LOW	TLN2	TLN2	transcript	XM_045059205.1	protein_coding	5	c.234+8G>C
chrB3	42268984	C	G	PASS	splice_region_variant&intron_variant	LOW	TLN2	TLN2	transcript	XM_045059209.1	protein_coding	4	c.234+8G>C
chrB3	42268984	C	G	PASS	splice_region_variant&intron_variant	LOW	TLN2	TLN2	transcript	XM_045059210.1	protein_coding	4	c.234+8G>C
chrB3	42268984	C	G	PASS	splice_region_variant&intron_variant	LOW	TLN2	TLN2	transcript	XM_045059206.1	protein_coding	5	c.234+8G>C
chrB3	42268984	C	G	PASS	splice_region_variant&intron_variant	LOW	TLN2	TLN2	transcript	XM_011282911.3	protein_coding	5	c.234+8G>C
chrB3	42268984	C	G	PASS	splice_region_variant&intron_variant	LOW	TLN2	TLN2	transcript	XM_019832309.3	protein_coding	6	c.234+8G>C
chrB3	42268984	C	G	PASS	splice_region_variant&intron_variant	LOW	TLN2	TLN2	transcript	XM_019832310.3	protein_coding	4	c.234+8G>C
chrB3	42268984	C	G	PASS	splice_region_variant&intron_variant	LOW	TLN2	TLN2	transcript	XM_045059204.1	protein_coding	6	c.234+8G>C
chrB3	42268984	C	G	PASS	splice_region_variant&intron_variant	LOW	TLN2	TLN2	transcript	XM_045059208.1	protein_coding	5	c.234+8G>C
chrB3	42268984	C	G	PASS	splice_region_variant&intron_variant	LOW	TLN2	TLN2	transcript	XM_019832311.3	protein_coding	5	c.234+8G>C
chrB3	72280043	C	T	QD2	missense_variant	MODERATE	LOC109500755	LOC109500755	transcript	XM_023255575.2	protein_coding	5	c.676G>A	p.Val226Ile
chrB3	72280043	C	T	QD2	missense_variant	MODERATE	LOC109500755	LOC109500755	transcript	XM_045059663.1	protein_coding	7	c.676G>A	p.Val226Ile
chrB3	121406608	G	C	PASS	splice_region_variant&intron_variant	LOW	LOC111560904	LOC111560904	transcript	XR_002743200.2	pseudogene	1	n.1667+8C>G
chrB3	147494104	C	T	PASS	missense_variant	MODERATE	LOC123386300	LOC123386300	transcript	unassigned_transcript_391	protein_coding	2	c.311G>A	p.Ser104Asn
chrB3	147494135	C	A	PASS	missense_variant	MODERATE	LOC123386300	LOC123386300	transcript	unassigned_transcript_391	protein_coding	2	c.280G>T	p.Ala94Ser
chrB4	25562418	A	C	PASS	missense_variant&splice_region_variant	MODERATE	PTCHD3	PTCHD3	transcript	XM_019835808.3	protein_coding	2	c.272T>G	p.Val91Gly
chrB4	27569022	G	T	PASS	missense_variant	MODERATE	LOC123386483	LOC123386483	transcript	XM_045061068.1	protein_coding	1	c.413G>T	p.Arg138Leu
chrB4	36195989	C	T	PASS	missense_variant	MODERATE	DCP1B	DCP1B	transcript	XM_003988262.5	protein_coding	7	c.751C>T	p.Arg251Cys
chrB4	41525838	C	T	PASS	missense_variant&splice_region_variant	MODERATE	PLEKHG6	PLEKHG6	transcript	XM_006933439.5	protein_coding	7	c.755C>T	p.Thr252Met
chrB4	41525838	C	T	PASS	missense_variant&splice_region_variant	MODERATE	PLEKHG6	PLEKHG6	transcript	XM_045061287.1	protein_coding	7	c.755C>T	p.Thr252Met
chrB4	41525838	C	T	PASS	missense_variant&splice_region_variant	MODERATE	PLEKHG6	PLEKHG6	transcript	XM_045061289.1	protein_coding	7	c.755C>T	p.Thr252Met
chrB4	41893002	C	T	PASS	stop_gained	HIGH	LOC101092863	LOC101092863	transcript	XM_045061308.1	protein_coding	5	c.574C>T	p.Arg192*
chrB4	43633144	G	A	PASS	missense_variant	MODERATE	A2M	A2M	transcript	XM_006933497.4	protein_coding	15	c.1717C>T	p.Arg573Cys
chrB4	43863054	G	C	PASS	missense_variant	MODERATE	LOC101081475	LOC101081475	transcript	XM_019834475.2	protein_coding	34	c.4276C>G	p.Gln1426Glu
chrB4	62558890	A	G	PASS	splice_region_variant&intron_variant	LOW	TMTC1	TMTC1	transcript	XM_023256892.2	protein_coding	15	c.2216+8T>C
chrB4	62558890	A	G	PASS	splice_region_variant&intron_variant	LOW	TMTC1	TMTC1	transcript	XM_045061614.1	protein_coding	14	c.2009+8T>C
chrB4	62558890	A	G	PASS	splice_region_variant&intron_variant	LOW	TMTC1	TMTC1	transcript	XM_045061612.1	protein_coding	14	c.2048+8T>C
chrB4	62558890	A	G	PASS	splice_region_variant&intron_variant	LOW	TMTC1	TMTC1	transcript	XM_045061613.1	protein_coding	15	c.2216+8T>C
chrB4	67316664	G	C	PASS	missense_variant	MODERATE	CB4H12orf40	CB4H12orf40	transcript	XM_045061646.1	protein_coding	10	c.1157G>C	p.Ser386Thr
chrB4	67316739	C	T	PASS	missense_variant	MODERATE	CB4H12orf40	CB4H12orf40	transcript	XM_045061646.1	protein_coding	10	c.1232C>T	p.Ser411Leu
chrB4	67332818	C	T	PASS	missense_variant	MODERATE	CB4H12orf40	CB4H12orf40	transcript	XM_045061646.1	protein_coding	13	c.1493C>T	p.Pro498Leu
chrB4	68130495	C	T	PASS	missense_variant	MODERATE	MUC19	MUC19	transcript	XM_045062664.1	protein_coding	41	c.9323C>T	p.Ser3108Phe
chrB4	68130498	G	A	PASS	missense_variant	MODERATE	MUC19	MUC19	transcript	XM_045062664.1	protein_coding	41	c.9326G>A	p.Gly3109Glu
chrB4	75717330	TG	T	PASS	splice_region_variant&intron_variant	LOW	ADCY6	ADCY6	transcript	XM_019834866.3	protein_coding	20	c.3542-8delC
chrB4	75717330	TG	T	PASS	splice_region_variant&intron_variant	LOW	ADCY6	ADCY6	transcript	XM_006933657.5	protein_coding	20	c.3539-8delC
chrB4	75717330	TG	T	PASS	splice_region_variant&intron_variant	LOW	ADCY6	ADCY6	transcript	XM_011283897.4	protein_coding	19	c.3383-8delC
chrB4	75717330	TG	T	PASS	splice_region_variant&intron_variant	LOW	ADCY6	ADCY6	transcript	XM_045061732.1	protein_coding	18	c.3356-8delC
chrB4	75717330	TG	T	PASS	splice_region_variant&intron_variant	LOW	ADCY6	ADCY6	transcript	XM_019834867.3	protein_coding	20	c.3245-8delC
chrB4	75717330	TG	T	PASS	splice_region_variant&intron_variant	LOW	ADCY6	ADCY6	transcript	XM_045061734.1	protein_coding	20	c.3245-8delC
chrB4	75717330	TG	T	PASS	splice_region_variant&intron_variant	LOW	ADCY6	ADCY6	transcript	XM_023257007.2	protein_coding	20	c.3245-8delC
chrB4	75717330	TG	T	PASS	splice_region_variant&intron_variant	LOW	ADCY6	ADCY6	transcript	XM_023257006.2	protein_coding	20	c.3245-8delC
chrB4	77594065	C	G	QD2	missense_variant	MODERATE	METTL7A	METTL7A	transcript	XM_003988690.6	protein_coding	1	c.469C>G	p.Leu157Val
chrB4	83887333	G	A	PASS	stop_gained	HIGH	DTX3	DTX3	transcript	XM_011284087.4	protein_coding	5	c.1070G>A	p.Trp357*
chrB4	83887333	G	A	PASS	stop_gained	HIGH	DTX3	DTX3	transcript	XM_011284091.4	protein_coding	5	c.1061G>A	p.Trp354*
chrB4	83887333	G	A	PASS	stop_gained	HIGH	DTX3	DTX3	transcript	XM_011284090.3	protein_coding	5	c.1070G>A	p.Trp357*
chrB4	83887333	G	A	PASS	stop_gained	HIGH	DTX3	DTX3	transcript	XM_011284089.4	protein_coding	5	c.1070G>A	p.Trp357*
chrB4	114338064	T	C	PASS	missense_variant	MODERATE	PLEKHG7	PLEKHG7	transcript	XM_045062676.1	protein_coding	13	c.1534T>C	p.Cys512Arg
chrB4	130508822	C	G	PASS	missense_variant	MODERATE	FOXRED2	FOXRED2	transcript	XM_023257451.2	protein_coding	8	c.1931G>C	p.Arg644Thr
chrB4	131043889	A	C	PASS	missense_variant	MODERATE	IL2RB	IL2RB	transcript	XM_023257472.2	protein_coding	10	c.1520T>G	p.Val507Gly
chrB4	131043889	A	C	PASS	missense_variant	MODERATE	IL2RB	IL2RB	transcript	XM_045062322.1	protein_coding	10	c.1520T>G	p.Val507Gly
chrB4	131043889	A	C	PASS	missense_variant	MODERATE	IL2RB	IL2RB	transcript	XM_023257473.2	protein_coding	10	c.1517T>G	p.Val506Gly
chrB4	131345950	A	AGC	PASS	frameshift_variant	HIGH	CARD10	CARD10	transcript	XM_045062330.1	protein_coding	7	c.1095_1096dupGC	p.Leu366fs
chrB4	131345950	A	AGC	PASS	frameshift_variant	HIGH	CARD10	CARD10	transcript	XM_045062331.1	protein_coding	7	c.1095_1096dupGC	p.Leu366fs
chrB4	131345950	A	AGC	PASS	frameshift_variant	HIGH	CARD10	CARD10	transcript	XM_045062332.1	protein_coding	7	c.1095_1096dupGC	p.Leu366fs
chrB4	131452298	G	C	PASS	missense_variant	MODERATE	SH3BP1	SH3BP1	transcript	XM_023257489.2	protein_coding	13	c.1180G>C	p.Asp394His
chrB4	131452298	G	C	PASS	missense_variant	MODERATE	SH3BP1	SH3BP1	transcript	XM_023257490.2	protein_coding	13	c.1180G>C	p.Asp394His
chrB4	132884083	G	A	PASS	missense_variant	MODERATE	LOC102900764	LOC102900764	transcript	XM_045033179.1	protein_coding	2	c.341C>T	p.Ala114Val
chrB4	133681943	CCTT	C	PASS	conservative_inframe_deletion	MODERATE	MRTFA	MRTFA	transcript	XM_045062417.1	protein_coding	12	c.2635_2637delAAG	p.Lys879del
chrB4	133681943	CCTT	C	PASS	conservative_inframe_deletion	MODERATE	MRTFA	MRTFA	transcript	XM_045062423.1	protein_coding	11	c.2335_2337delAAG	p.Lys779del
chrB4	133681943	CCTT	C	PASS	conservative_inframe_deletion	MODERATE	MRTFA	MRTFA	transcript	XM_045062425.1	protein_coding	11	c.2230_2232delAAG	p.Lys744del
chrB4	133681943	CCTT	C	PASS	conservative_inframe_deletion	MODERATE	MRTFA	MRTFA	transcript	XM_045062424.1	protein_coding	11	c.2251_2253delAAG	p.Lys751del
chrB4	133681943	CCTT	C	PASS	conservative_inframe_deletion	MODERATE	MRTFA	MRTFA	transcript	XM_045062421.1	protein_coding	13	c.2572_2574delAAG	p.Lys858del
chrB4	133681943	CCTT	C	PASS	conservative_inframe_deletion	MODERATE	MRTFA	MRTFA	transcript	XM_045062422.1	protein_coding	11	c.2569_2571delAAG	p.Lys857del
chrB4	133681943	CCTT	C	PASS	conservative_inframe_deletion	MODERATE	MRTFA	MRTFA	transcript	XM_045062420.1	protein_coding	12	c.2635_2637delAAG	p.Lys879del
chrB4	133681943	CCTT	C	PASS	conservative_inframe_deletion	MODERATE	MRTFA	MRTFA	transcript	XM_045062418.1	protein_coding	13	c.2635_2637delAAG	p.Lys879del
chrB4	133681943	CCTT	C	PASS	conservative_inframe_deletion	MODERATE	MRTFA	MRTFA	transcript	XM_045062419.1	protein_coding	13	c.2632_2634delAAG	p.Lys878del
chrB4	134346123	C	G	PASS	missense_variant	MODERATE	EP300	EP300	transcript	XM_045062431.1	protein_coding	15	c.2972C>G	p.Ala991Gly
chrB4	134346123	C	G	PASS	missense_variant	MODERATE	EP300	EP300	transcript	XM_045062432.1	protein_coding	14	c.2834C>G	p.Ala945Gly
chrB4	134346123	C	G	PASS	missense_variant	MODERATE	EP300	EP300	transcript	XM_003989288.6	protein_coding	15	c.2972C>G	p.Ala991Gly
chrB4	138615922	GA	G	PASS	splice_region_variant&intron_variant	LOW	CELSR1	CELSR1	transcript	XM_011284343.4	protein_coding	18	c.6424-5delT
chrB4	138726634	C	T	PASS	missense_variant	MODERATE	CELSR1	CELSR1	transcript	XM_011284343.4	protein_coding	1	c.1420G>A	p.Val474Met
chrC1	167996	G	A	PASS	missense_variant	MODERATE	AGRN	AGRN	transcript	XM_023257882.2	protein_coding	19	c.3385G>A	p.Asp1129Asn
chrC1	167996	G	A	PASS	missense_variant	MODERATE	AGRN	AGRN	transcript	XM_023257883.2	protein_coding	19	c.3385G>A	p.Asp1129Asn
chrC1	167996	G	A	PASS	missense_variant	MODERATE	AGRN	AGRN	transcript	XM_023257884.2	protein_coding	19	c.3367G>A	p.Asp1123Asn
chrC1	167996	G	A	PASS	missense_variant	MODERATE	AGRN	AGRN	transcript	XM_023257885.2	protein_coding	19	c.3385G>A	p.Asp1129Asn
chrC1	167996	G	A	PASS	missense_variant	MODERATE	AGRN	AGRN	transcript	XM_023257886.2	protein_coding	19	c.3385G>A	p.Asp1129Asn
chrC1	167996	G	A	PASS	missense_variant	MODERATE	AGRN	AGRN	transcript	XM_023257888.2	protein_coding	19	c.3367G>A	p.Asp1123Asn
chrC1	167996	G	A	PASS	missense_variant	MODERATE	AGRN	AGRN	transcript	XM_019835969.3	protein_coding	18	c.3064G>A	p.Asp1022Asn
chrC1	167996	G	A	PASS	missense_variant	MODERATE	AGRN	AGRN	transcript	XM_019835970.3	protein_coding	18	c.3046G>A	p.Asp1016Asn
chrC1	167996	G	A	PASS	missense_variant	MODERATE	AGRN	AGRN	transcript	XM_019835971.3	protein_coding	18	c.3046G>A	p.Asp1016Asn
chrC1	7628313	G	C	PASS	splice_region_variant&intron_variant	LOW	PEX14	PEX14	transcript	XM_003989484.5	protein_coding	8	c.678-7G>C
chrC1	7628313	G	C	PASS	splice_region_variant&intron_variant	LOW	PEX14	PEX14	transcript	XM_019836145.3	protein_coding	6	c.477-7G>C
chrC1	8154844	C	T	PASS	missense_variant	MODERATE	LOC105259936	LOC105259936	transcript	XM_023258124.2	protein_coding	1	c.50C>T	p.Thr17Met
chrC1	11362513	C	T	PASS	missense_variant	MODERATE	DDI2	DDI2	transcript	XM_006934309.5	protein_coding	9	c.1481C>T	p.Ala494Val
chrC1	11362513	C	T	PASS	missense_variant	MODERATE	DDI2	DDI2	transcript	XM_019836235.3	protein_coding	8	c.1244C>T	p.Ala415Val
chrC1	11362513	C	T	PASS	missense_variant	MODERATE	DDI2	DDI2	transcript	XM_019836238.2	protein_coding	3	c.266C>T	p.Ala89Val
chrC1	11362513	C	T	PASS	missense_variant	MODERATE	DDI2	DDI2	transcript	XM_019836236.2	protein_coding	2	c.266C>T	p.Ala89Val
chrC1	11362513	C	T	PASS	missense_variant	MODERATE	DDI2	DDI2	transcript	XM_019836237.2	protein_coding	2	c.266C>T	p.Ala89Val
chrC1	14816803	C	T	PASS	missense_variant	MODERATE	VWA5B1	VWA5B1	transcript	XM_019836295.3	protein_coding	18	c.2869C>T	p.Leu957Phe
chrC1	14816803	C	T	PASS	missense_variant	MODERATE	VWA5B1	VWA5B1	transcript	XM_045035203.1	protein_coding	18	c.2869C>T	p.Leu957Phe
chrC1	14816803	C	T	PASS	missense_variant	MODERATE	VWA5B1	VWA5B1	transcript	XM_023258238.2	protein_coding	18	c.2869C>T	p.Leu957Phe
chrC1	14816803	C	T	PASS	missense_variant	MODERATE	VWA5B1	VWA5B1	transcript	XM_023258239.2	protein_coding	18	c.2869C>T	p.Leu957Phe
chrC1	14816803	C	T	PASS	missense_variant	MODERATE	VWA5B1	VWA5B1	transcript	XM_045035201.1	protein_coding	18	c.2869C>T	p.Leu957Phe
chrC1	14816803	C	T	PASS	missense_variant	MODERATE	VWA5B1	VWA5B1	transcript	XM_045035202.1	protein_coding	19	c.2869C>T	p.Leu957Phe
chrC1	27871232	A	G	PASS	missense_variant	MODERATE	THRAP3	THRAP3	transcript	XM_003989860.6	protein_coding	3	c.61A>G	p.Arg21Gly
chrC1	27871232	A	G	PASS	missense_variant	MODERATE	THRAP3	THRAP3	transcript	XM_045035553.1	protein_coding	3	c.61A>G	p.Arg21Gly
chrC1	27871232	A	G	PASS	missense_variant	MODERATE	THRAP3	THRAP3	transcript	XM_045035552.1	protein_coding	3	c.61A>G	p.Arg21Gly
chrC1	46043990	C	T	PASS	missense_variant	MODERATE	FYB2	FYB2	transcript	XM_045035899.1	protein_coding	2	c.499G>A	p.Gly167Ser
chrC1	46043990	C	T	PASS	missense_variant	MODERATE	FYB2	FYB2	transcript	XM_045035901.1	protein_coding	2	c.499G>A	p.Gly167Ser
chrC1	46043990	C	T	PASS	missense_variant	MODERATE	FYB2	FYB2	transcript	XM_045035902.1	protein_coding	2	c.499G>A	p.Gly167Ser
chrC1	46043990	C	T	PASS	missense_variant	MODERATE	FYB2	FYB2	transcript	XM_045035900.1	protein_coding	2	c.499G>A	p.Gly167Ser
chrC1	46043990	C	T	PASS	missense_variant	MODERATE	FYB2	FYB2	transcript	XM_045035903.1	protein_coding	2	c.499G>A	p.Gly167Ser
chrC1	64961351	C	T	PASS	missense_variant	MODERATE	ZZZ3	ZZZ3	transcript	XM_045036039.1	protein_coding	4	c.1012G>A	p.Ala338Thr
chrC1	64961351	C	T	PASS	missense_variant	MODERATE	ZZZ3	ZZZ3	transcript	XM_045036040.1	protein_coding	4	c.1012G>A	p.Ala338Thr
chrC1	64961351	C	T	PASS	missense_variant	MODERATE	ZZZ3	ZZZ3	transcript	XM_045036041.1	protein_coding	5	c.1012G>A	p.Ala338Thr
chrC1	64961351	C	T	PASS	missense_variant	MODERATE	ZZZ3	ZZZ3	transcript	XM_045036042.1	protein_coding	5	c.1012G>A	p.Ala338Thr
chrC1	64961351	C	T	PASS	missense_variant	MODERATE	ZZZ3	ZZZ3	transcript	XM_045036043.1	protein_coding	3	c.1012G>A	p.Ala338Thr
chrC1	64961351	C	T	PASS	missense_variant	MODERATE	ZZZ3	ZZZ3	transcript	XM_045036044.1	protein_coding	4	c.1012G>A	p.Ala338Thr
chrC1	64961351	C	T	PASS	missense_variant	MODERATE	ZZZ3	ZZZ3	transcript	XM_045036045.1	protein_coding	4	c.1012G>A	p.Ala338Thr
chrC1	64961351	C	T	PASS	missense_variant	MODERATE	ZZZ3	ZZZ3	transcript	XM_011284924.3	protein_coding	4	c.1012G>A	p.Ala338Thr
chrC1	64961351	C	T	PASS	missense_variant	MODERATE	ZZZ3	ZZZ3	transcript	XM_011284926.3	protein_coding	4	c.1012G>A	p.Ala338Thr
chrC1	85100463	C	G	PASS	missense_variant	MODERATE	FRRS1	FRRS1	transcript	XM_019837487.2	protein_coding	14	c.1525G>C	p.Gly509Arg
chrC1	85100463	C	G	PASS	missense_variant	MODERATE	FRRS1	FRRS1	transcript	XM_019837488.2	protein_coding	14	c.1525G>C	p.Gly509Arg
chrC1	85100463	C	G	PASS	missense_variant	MODERATE	FRRS1	FRRS1	transcript	XM_023258935.2	protein_coding	16	c.1525G>C	p.Gly509Arg
chrC1	85100463	C	G	PASS	missense_variant	MODERATE	FRRS1	FRRS1	transcript	XM_045036263.1	protein_coding	17	c.1525G>C	p.Gly509Arg
chrC1	85100463	C	G	PASS	missense_variant	MODERATE	FRRS1	FRRS1	transcript	XM_045036264.1	protein_coding	15	c.1525G>C	p.Gly509Arg
chrC1	85100463	C	G	PASS	missense_variant	MODERATE	FRRS1	FRRS1	transcript	XM_045036266.1	protein_coding	16	c.1525G>C	p.Gly509Arg
chrC1	93649237	G	A	PASS	missense_variant	MODERATE	CSF1	CSF1	transcript	XM_023258965.2	protein_coding	6	c.1607G>A	p.Arg536Gln
chrC1	93649237	G	A	PASS	missense_variant	MODERATE	CSF1	CSF1	transcript	XM_023258967.2	protein_coding	6	c.1082G>A	p.Arg361Gln
chrC1	93649237	G	A	PASS	missense_variant	MODERATE	CSF1	CSF1	transcript	XM_023258968.2	protein_coding	6	c.671G>A	p.Arg224Gln
chrC1	93649237	G	A	PASS	missense_variant	MODERATE	CSF1	CSF1	transcript	XM_023258966.2	protein_coding	6	c.1607G>A	p.Arg536Gln
chrC1	93649237	G	A	PASS	missense_variant	MODERATE	CSF1	CSF1	transcript	XM_045033266.1	protein_coding	7	c.1445G>A	p.Arg482Gln
chrC1	98832186	C	T	PASS	missense_variant	MODERATE	CASQ2	CASQ2	transcript	XM_011285085.4	protein_coding	6	c.664G>A	p.Glu222Lys
chrC1	99628485	G	C	PASS	missense_variant	MODERATE	IGSF3	IGSF3	transcript	XM_019837688.3	protein_coding	10	c.2750C>G	p.Ser917Trp
chrC1	99628485	G	C	PASS	missense_variant	MODERATE	IGSF3	IGSF3	transcript	XM_045033336.1	protein_coding	9	c.2750C>G	p.Ser917Trp
chrC1	99628485	G	C	PASS	missense_variant	MODERATE	IGSF3	IGSF3	transcript	XM_019837689.3	protein_coding	10	c.2750C>G	p.Ser917Trp
chrC1	99628485	G	C	PASS	missense_variant	MODERATE	IGSF3	IGSF3	transcript	XM_023259037.2	protein_coding	10	c.2750C>G	p.Ser917Trp
chrC1	99628485	G	C	PASS	missense_variant	MODERATE	IGSF3	IGSF3	transcript	XM_023259038.2	protein_coding	10	c.2747C>G	p.Ser916Trp
chrC1	99628485	G	C	PASS	missense_variant	MODERATE	IGSF3	IGSF3	transcript	XM_023259039.2	protein_coding	9	c.2690C>G	p.Ser897Trp
chrC1	100032722	A	T	PASS	missense_variant	MODERATE	CD101	CD101	transcript	XM_045033340.1	protein_coding	5	c.1522A>T	p.Ile508Leu
chrC1	151489257	G	A	PASS	missense_variant	MODERATE	IFIH1	IFIH1	transcript	XM_006935321.5	protein_coding	7	c.1411C>T	p.Leu471Phe
chrC1	151489257	G	A	PASS	missense_variant	MODERATE	IFIH1	IFIH1	transcript	XM_011285346.4	protein_coding	7	c.1411C>T	p.Leu471Phe
chrC1	151489257	G	A	PASS	missense_variant	MODERATE	IFIH1	IFIH1	transcript	XM_019838171.3	protein_coding	7	c.1411C>T	p.Leu471Phe
chrC1	151489257	G	A	PASS	missense_variant	MODERATE	IFIH1	IFIH1	transcript	XM_045033872.1	protein_coding	6	c.1264C>T	p.Leu422Phe
chrC1	173696871	T	TTGGCC	PASS	splice_region_variant&intron_variant	LOW	ZC3H15	ZC3H15	transcript	XM_003990925.6	protein_coding	1	c.75+6_75+7insTGGCC
chrC1	195473277	C	T	PASS	missense_variant	MODERATE	CPS1	CPS1	transcript	XM_019838609.3	protein_coding	29	c.3520C>T	p.Arg1174Trp
chrC1	202892342	G	C	PASS	missense_variant	MODERATE	CFAP65	CFAP65	transcript	XM_045034487.1	protein_coding	19	c.2995C>G	p.Arg999Gly
chrC1	202892342	G	C	PASS	missense_variant	MODERATE	CFAP65	CFAP65	transcript	XM_045034498.1	protein_coding	16	c.2839C>G	p.Arg947Gly
chrC1	202892342	G	C	PASS	missense_variant	MODERATE	CFAP65	CFAP65	transcript	XM_045034488.1	protein_coding	20	c.2995C>G	p.Arg999Gly
chrC1	202892342	G	C	PASS	missense_variant	MODERATE	CFAP65	CFAP65	transcript	XM_045034494.1	protein_coding	19	c.2995C>G	p.Arg999Gly
chrC1	202892342	G	C	PASS	missense_variant	MODERATE	CFAP65	CFAP65	transcript	XM_045034500.1	protein_coding	17	c.2656C>G	p.Arg886Gly
chrC1	202892342	G	C	PASS	missense_variant	MODERATE	CFAP65	CFAP65	transcript	XM_045034491.1	protein_coding	18	c.2995C>G	p.Arg999Gly
chrC1	202892342	G	C	PASS	missense_variant	MODERATE	CFAP65	CFAP65	transcript	XM_045034492.1	protein_coding	19	c.2995C>G	p.Arg999Gly
chrC1	202892342	G	C	PASS	missense_variant	MODERATE	CFAP65	CFAP65	transcript	XM_045034489.1	protein_coding	20	c.2995C>G	p.Arg999Gly
chrC1	202892342	G	C	PASS	missense_variant	MODERATE	CFAP65	CFAP65	transcript	XM_045034490.1	protein_coding	20	c.2995C>G	p.Arg999Gly
chrC1	202892342	G	C	PASS	missense_variant	MODERATE	CFAP65	CFAP65	transcript	XM_045034493.1	protein_coding	19	c.2995C>G	p.Arg999Gly
chrC1	202892342	G	C	PASS	missense_variant	MODERATE	CFAP65	CFAP65	transcript	XM_045034495.1	protein_coding	19	c.2974C>G	p.Arg992Gly
chrC1	202892342	G	C	PASS	missense_variant	MODERATE	CFAP65	CFAP65	transcript	XM_045034496.1	protein_coding	19	c.2995C>G	p.Arg999Gly
chrC1	202892342	G	C	PASS	missense_variant	MODERATE	CFAP65	CFAP65	transcript	XM_045034497.1	protein_coding	19	c.2995C>G	p.Arg999Gly
chrC1	202892342	G	C	PASS	missense_variant	MODERATE	CFAP65	CFAP65	transcript	XM_045034499.1	protein_coding	17	c.2656C>G	p.Arg886Gly
chrC1	203155545	C	T	PASS	missense_variant	MODERATE	PTPRN	PTPRN	transcript	XM_019838716.3	protein_coding	10	c.1474G>A	p.Glu492Lys
chrC1	203155545	C	T	PASS	missense_variant	MODERATE	PTPRN	PTPRN	transcript	XM_011285542.4	protein_coding	10	c.1471G>A	p.Glu491Lys
chrC1	203155545	C	T	PASS	missense_variant	MODERATE	PTPRN	PTPRN	transcript	XM_045034515.1	protein_coding	8	c.1309G>A	p.Glu437Lys
chrC1	203312322	G	A	PASS	missense_variant	MODERATE	SPEG	SPEG	transcript	XM_023259689.2	protein_coding	37	c.8528G>A	p.Ser2843Asn
chrC1	203312322	G	A	PASS	missense_variant	MODERATE	SPEG	SPEG	transcript	XM_023259694.2	protein_coding	35	c.8201G>A	p.Ser2734Asn
chrC1	203312322	G	A	PASS	missense_variant	MODERATE	SPEG	SPEG	transcript	XM_011285666.4	protein_coding	36	c.8498G>A	p.Ser2833Asn
chrC1	203312322	G	A	PASS	missense_variant	MODERATE	SPEG	SPEG	transcript	XM_023259691.2	protein_coding	37	c.8351G>A	p.Ser2784Asn
chrC1	203312322	G	A	PASS	missense_variant	MODERATE	SPEG	SPEG	transcript	XM_023259693.2	protein_coding	38	c.8225G>A	p.Ser2742Asn
chrC1	203312322	G	A	PASS	missense_variant	MODERATE	SPEG	SPEG	transcript	XM_023259690.2	protein_coding	37	c.8471G>A	p.Ser2824Asn
chrC1	203312322	G	A	PASS	missense_variant	MODERATE	SPEG	SPEG	transcript	XM_023259697.2	protein_coding	38	c.5954G>A	p.Ser1985Asn
chrC1	203312322	G	A	PASS	missense_variant	MODERATE	SPEG	SPEG	transcript	XM_023259695.2	protein_coding	38	c.5954G>A	p.Ser1985Asn
chrC1	203312322	G	A	PASS	missense_variant	MODERATE	SPEG	SPEG	transcript	XM_045034517.1	protein_coding	37	c.8471G>A	p.Ser2824Asn
chrC1	203312322	G	A	PASS	missense_variant	MODERATE	SPEG	SPEG	transcript	XM_023259698.2	protein_coding	34	c.7985G>A	p.Ser2662Asn
chrC1	203312322	G	A	PASS	missense_variant	MODERATE	SPEG	SPEG	transcript	XM_045034520.1	protein_coding	31	c.5954G>A	p.Ser1985Asn
chrC1	203312322	G	A	PASS	missense_variant	MODERATE	SPEG	SPEG	transcript	XM_023259699.2	protein_coding	31	c.5954G>A	p.Ser1985Asn
chrC1	203312322	G	A	PASS	missense_variant	MODERATE	SPEG	SPEG	transcript	XM_045034519.1	protein_coding	31	c.5954G>A	p.Ser1985Asn
chrC1	203312322	G	A	PASS	missense_variant	MODERATE	SPEG	SPEG	transcript	XM_023259700.2	protein_coding	31	c.5954G>A	p.Ser1985Asn
chrC1	207213434	G	A	PASS	missense_variant	MODERATE	SERPINE2	SERPINE2	transcript	XM_011285653.4	protein_coding	5	c.776C>T	p.Thr259Met
chrC1	207213434	G	A	PASS	missense_variant	MODERATE	SERPINE2	SERPINE2	transcript	XM_023259735.2	protein_coding	5	c.776C>T	p.Thr259Met
chrC1	209923044	C	T	PASS	missense_variant	MODERATE	COL4A4	COL4A4	transcript	XM_023259749.2	protein_coding	10	c.554G>A	p.Gly185Glu
chrC1	209923044	C	T	PASS	missense_variant	MODERATE	COL4A4	COL4A4	transcript	XM_045034561.1	protein_coding	11	c.554G>A	p.Gly185Glu
chrC1	209923044	C	T	PASS	missense_variant	MODERATE	COL4A4	COL4A4	transcript	XM_045034562.1	protein_coding	10	c.554G>A	p.Gly185Glu
chrC1	209923044	C	T	PASS	missense_variant	MODERATE	COL4A4	COL4A4	transcript	XM_045034565.1	protein_coding	12	c.554G>A	p.Gly185Glu
chrC1	209923044	C	T	PASS	missense_variant	MODERATE	COL4A4	COL4A4	transcript	XM_045034566.1	protein_coding	10	c.554G>A	p.Gly185Glu
chrC1	209923044	C	T	PASS	missense_variant	MODERATE	COL4A4	COL4A4	transcript	XM_045034567.1	protein_coding	10	c.554G>A	p.Gly185Glu
chrC1	209923044	C	T	PASS	missense_variant	MODERATE	COL4A4	COL4A4	transcript	XM_045034568.1	protein_coding	10	c.554G>A	p.Gly185Glu
chrC1	209923044	C	T	PASS	missense_variant	MODERATE	COL4A4	COL4A4	transcript	XM_045034563.1	protein_coding	10	c.554G>A	p.Gly185Glu
chrC1	209923044	C	T	PASS	missense_variant	MODERATE	COL4A4	COL4A4	transcript	XM_045034560.1	protein_coding	10	c.554G>A	p.Gly185Glu
chrC1	209923044	C	T	PASS	missense_variant	MODERATE	COL4A4	COL4A4	transcript	XM_045034569.1	protein_coding	10	c.554G>A	p.Gly185Glu
chrC1	209923044	C	T	PASS	missense_variant	MODERATE	COL4A4	COL4A4	transcript	XM_045034570.1	protein_coding	10	c.554G>A	p.Gly185Glu
chrC1	213376809	C	T	PASS	missense_variant	MODERATE	LOC102900614	LOC102900614	transcript	XM_045034610.1	protein_coding	7	c.931G>A	p.Ala311Thr
chrC1	213376809	C	T	PASS	missense_variant	MODERATE	LOC102900614	LOC102900614	transcript	XM_019838855.3	protein_coding	4	c.481G>A	p.Ala161Thr
chrC1	213376809	C	T	PASS	missense_variant	MODERATE	LOC102900614	LOC102900614	transcript	XM_019838856.3	protein_coding	4	c.481G>A	p.Ala161Thr
chrC1	213376809	C	T	PASS	missense_variant	MODERATE	LOC102900614	LOC102900614	transcript	XM_045034615.1	protein_coding	4	c.481G>A	p.Ala161Thr
chrC1	213376809	C	T	PASS	missense_variant	MODERATE	LOC102900614	LOC102900614	transcript	XM_045034611.1	protein_coding	7	c.931G>A	p.Ala311Thr
chrC1	213376809	C	T	PASS	missense_variant	MODERATE	LOC102900614	LOC102900614	transcript	XM_045034612.1	protein_coding	7	c.931G>A	p.Ala311Thr
chrC1	213376809	C	T	PASS	missense_variant	MODERATE	LOC102900614	LOC102900614	transcript	XM_045034613.1	protein_coding	6	c.613G>A	p.Ala205Thr
chrC1	213376809	C	T	PASS	missense_variant	MODERATE	LOC102900614	LOC102900614	transcript	XM_045034614.1	protein_coding	6	c.613G>A	p.Ala205Thr
chrC1	214496713	C	T	PASS	splice_region_variant&intron_variant	LOW	NGEF	NGEF	transcript	XM_045034632.1	protein_coding	6	c.999+6G>A
chrC1	214496713	C	T	PASS	splice_region_variant&intron_variant	LOW	NGEF	NGEF	transcript	XM_023259813.2	protein_coding	6	c.999+6G>A
chrC1	218217635	G	A	PASS	missense_variant&splice_region_variant	MODERATE	MLPH	MLPH	transcript	XM_023257818.2	protein_coding	8	c.907G>A	p.Gly303Ser
chrC1	218217635	G	A	PASS	missense_variant&splice_region_variant	MODERATE	MLPH	MLPH	transcript	XM_023257819.2	protein_coding	7	c.868G>A	p.Gly290Ser
chrC1	218217635	G	A	PASS	missense_variant&splice_region_variant	MODERATE	MLPH	MLPH	transcript	NM_001079655.1	protein_coding	6	c.868G>A	p.Gly290Ser
chrC2	2699896	C	T	PASS	missense_variant	MODERATE	RRP1B	RRP1B	transcript	XM_045036526.1	protein_coding	15	c.1852G>A	p.Gly618Ser
chrC2	2699896	C	T	PASS	missense_variant	MODERATE	RRP1B	RRP1B	transcript	XM_045036528.1	protein_coding	13	c.1636G>A	p.Gly546Ser
chrC2	2699896	C	T	PASS	missense_variant	MODERATE	RRP1B	RRP1B	transcript	XM_045036529.1	protein_coding	13	c.1504G>A	p.Gly502Ser
chrC2	2699896	C	T	PASS	missense_variant	MODERATE	RRP1B	RRP1B	transcript	XM_045036527.1	protein_coding	15	c.1849G>A	p.Gly617Ser
chrC2	2699896	C	T	PASS	missense_variant	MODERATE	RRP1B	RRP1B	transcript	XM_023238669.2	protein_coding	13	c.1504G>A	p.Gly502Ser
chrC2	2699896	C	T	PASS	missense_variant	MODERATE	RRP1B	RRP1B	transcript	XM_023238666.2	protein_coding	14	c.1807G>A	p.Gly603Ser
chrC2	2705459	C	T	PASS	missense_variant	MODERATE	RRP1B	RRP1B	transcript	XM_045036526.1	protein_coding	10	c.874G>A	p.Val292Ile
chrC2	2705459	C	T	PASS	missense_variant	MODERATE	RRP1B	RRP1B	transcript	XM_045036528.1	protein_coding	8	c.658G>A	p.Val220Ile
chrC2	2705459	C	T	PASS	missense_variant	MODERATE	RRP1B	RRP1B	transcript	XM_045036529.1	protein_coding	8	c.526G>A	p.Val176Ile
chrC2	2705459	C	T	PASS	missense_variant	MODERATE	RRP1B	RRP1B	transcript	XM_045036527.1	protein_coding	10	c.874G>A	p.Val292Ile
chrC2	2705459	C	T	PASS	missense_variant	MODERATE	RRP1B	RRP1B	transcript	XM_023238669.2	protein_coding	8	c.526G>A	p.Val176Ile
chrC2	2705459	C	T	PASS	missense_variant	MODERATE	RRP1B	RRP1B	transcript	XM_023238666.2	protein_coding	9	c.829G>A	p.Val277Ile
chrC2	4242003	C	T	PASS	missense_variant	MODERATE	RIPK4	RIPK4	transcript	XM_023238708.2	protein_coding	8	c.1663C>T	p.Arg555Trp
chrC2	4242003	C	T	PASS	missense_variant	MODERATE	RIPK4	RIPK4	transcript	XM_045036586.1	protein_coding	8	c.1447C>T	p.Arg483Trp
chrC2	28824807	G	A	PASS	missense_variant	MODERATE	SAMSN1	SAMSN1	transcript	XM_019839502.3	protein_coding	8	c.679G>A	p.Gly227Ser
chrC2	28824807	G	A	PASS	missense_variant	MODERATE	SAMSN1	SAMSN1	transcript	XM_019839503.3	protein_coding	7	c.595G>A	p.Gly199Ser
chrC2	28824807	G	A	PASS	missense_variant	MODERATE	SAMSN1	SAMSN1	transcript	XM_019839504.3	protein_coding	6	c.469G>A	p.Gly157Ser
chrC2	39862326	T	C	PASS	splice_region_variant&intron_variant	LOW	LOC111556365	LOC111556365	transcript	XR_006584955.1	pseudogene	5	n.1082-7T>C
chrC2	39862326	T	C	PASS	splice_region_variant&intron_variant	LOW	LOC111556365	LOC111556365	transcript	XR_002735842.2	pseudogene	5	n.871-7T>C
chrC2	39862326	T	C	PASS	splice_region_variant&intron_variant	LOW	LOC111556365	LOC111556365	transcript	XR_006584956.1	pseudogene	4	n.910-7T>C
chrC2	58088422	C	T	PASS	missense_variant	MODERATE	CD96	CD96	transcript	XM_019839674.3	protein_coding	4	c.566C>T	p.Ala189Val
chrC2	58088422	C	T	PASS	missense_variant	MODERATE	CD96	CD96	transcript	XM_023260120.2	protein_coding	5	c.566C>T	p.Ala189Val
chrC2	58088422	C	T	PASS	missense_variant	MODERATE	CD96	CD96	transcript	XM_045036913.1	protein_coding	4	c.566C>T	p.Ala189Val
chrC2	58088422	C	T	PASS	missense_variant	MODERATE	CD96	CD96	transcript	XM_023260122.2	protein_coding	4	c.563C>T	p.Ala188Val
chrC2	58088422	C	T	PASS	missense_variant	MODERATE	CD96	CD96	transcript	XM_023260121.2	protein_coding	4	c.566C>T	p.Ala189Val
chrC2	58088422	C	T	PASS	missense_variant	MODERATE	CD96	CD96	transcript	XM_023260123.2	protein_coding	4	c.566C>T	p.Ala189Val
chrC2	58088422	C	T	PASS	missense_variant	MODERATE	CD96	CD96	transcript	XM_023260124.2	protein_coding	4	c.566C>T	p.Ala189Val
chrC2	58088422	C	T	PASS	missense_variant	MODERATE	CD96	CD96	transcript	XM_023260125.2	protein_coding	4	c.566C>T	p.Ala189Val
chrC2	59841006	C	T	PASS	splice_region_variant&intron_variant	LOW	SPICE1	SPICE1	transcript	XM_019839731.3	protein_coding	1	c.-177-6G>A
chrC2	59923593	G	A	PASS	missense_variant	MODERATE	SIDT1	SIDT1	transcript	XM_019839732.2	protein_coding	10	c.1028G>A	p.Ser343Asn
chrC2	59923593	G	A	PASS	missense_variant	MODERATE	SIDT1	SIDT1	transcript	XM_019839733.2	protein_coding	8	c.842G>A	p.Ser281Asn
chrC2	59923593	G	A	PASS	missense_variant	MODERATE	SIDT1	SIDT1	transcript	XM_023260142.2	protein_coding	10	c.1028G>A	p.Ser343Asn
chrC2	59923593	G	A	PASS	missense_variant	MODERATE	SIDT1	SIDT1	transcript	XM_011285942.3	protein_coding	10	c.1028G>A	p.Ser343Asn
chrC2	59948560	T	G	PASS	missense_variant	MODERATE	SIDT1	SIDT1	transcript	XM_019839732.2	protein_coding	19	c.1880T>G	p.Ile627Ser
chrC2	59948560	T	G	PASS	missense_variant	MODERATE	SIDT1	SIDT1	transcript	XM_019839733.2	protein_coding	17	c.1694T>G	p.Ile565Ser
chrC2	59948560	T	G	PASS	missense_variant	MODERATE	SIDT1	SIDT1	transcript	XM_023260142.2	protein_coding	18	c.1808T>G	p.Ile603Ser
chrC2	59948560	T	G	PASS	missense_variant	MODERATE	SIDT1	SIDT1	transcript	XM_011285942.3	protein_coding	19	c.1880T>G	p.Ile627Ser
chrC2	59948560	T	G	PASS	missense_variant	MODERATE	SIDT1	SIDT1	transcript	XM_023260143.2	protein_coding	9	c.746T>G	p.Ile249Ser
chrC2	83006471	G	T	PASS	missense_variant	MODERATE	EIF2B5	EIF2B5	transcript	XM_003991863.5	protein_coding	7	c.1110C>A	p.Ser370Arg
chrC2	107401339	G	A	PASS	stop_gained	HIGH	VEPH1	VEPH1	transcript	XM_019810516.3	protein_coding	15	c.2352G>A	p.Trp784*
chrC2	128893001	G	A	PASS	missense_variant	MODERATE	TOPBP1	TOPBP1	transcript	XM_006936405.5	protein_coding	14	c.2350G>A	p.Val784Met
chrC2	128893001	G	A	PASS	missense_variant	MODERATE	TOPBP1	TOPBP1	transcript	XM_006936406.4	protein_coding	13	c.2203G>A	p.Val735Met
chrC2	128893001	G	A	PASS	missense_variant	MODERATE	TOPBP1	TOPBP1	transcript	XM_006936407.3	protein_coding	13	c.2158G>A	p.Val720Met
chrC2	128893001	G	A	PASS	missense_variant	MODERATE	TOPBP1	TOPBP1	transcript	XM_019810684.2	protein_coding	13	c.2089G>A	p.Val697Met
chrC2	136512715	C	T	PASS	missense_variant	MODERATE	RAB5A	RAB5A	transcript	XM_003992157.6	protein_coding	6	c.566C>T	p.Pro189Leu
chrC2	136512715	C	T	PASS	missense_variant	MODERATE	RAB5A	RAB5A	transcript	XM_019810758.2	protein_coding	6	c.566C>T	p.Pro189Leu
chrC2	136512715	C	T	PASS	missense_variant	MODERATE	RAB5A	RAB5A	transcript	XM_045037667.1	protein_coding	6	c.500C>T	p.Pro167Leu
chrD1	8851494	T	G	PASS	missense_variant	MODERATE	ARHGAP20	ARHGAP20	transcript	XM_023239078.2	protein_coding	15	c.1765A>C	p.Ile589Leu
chrD1	8851494	T	G	PASS	missense_variant	MODERATE	ARHGAP20	ARHGAP20	transcript	XM_045038261.1	protein_coding	8	c.1045A>C	p.Ile349Leu
chrD1	8851494	T	G	PASS	missense_variant	MODERATE	ARHGAP20	ARHGAP20	transcript	XM_045038260.1	protein_coding	15	c.1366A>C	p.Ile456Leu
chrD1	8851494	T	G	PASS	missense_variant	MODERATE	ARHGAP20	ARHGAP20	transcript	XM_023239082.2	protein_coding	15	c.1657A>C	p.Ile553Leu
chrD1	8851494	T	G	PASS	missense_variant	MODERATE	ARHGAP20	ARHGAP20	transcript	XM_023239080.2	protein_coding	15	c.1657A>C	p.Ile553Leu
chrD1	8851494	T	G	PASS	missense_variant	MODERATE	ARHGAP20	ARHGAP20	transcript	XM_023239079.2	protein_coding	14	c.1663A>C	p.Ile555Leu
chrD1	8851494	T	G	PASS	missense_variant	MODERATE	ARHGAP20	ARHGAP20	transcript	XM_023239081.2	protein_coding	15	c.1657A>C	p.Ile553Leu
chrD1	15156424	C	T	PASS	splice_region_variant&intron_variant	LOW	CEP164	CEP164	transcript	XM_019811336.3	protein_coding	33	c.6012-6C>T
chrD1	15156424	C	T	PASS	splice_region_variant&intron_variant	LOW	CEP164	CEP164	transcript	XM_011286373.4	protein_coding	32	c.5919-6C>T
chrD1	15156424	C	T	PASS	splice_region_variant&intron_variant	LOW	CEP164	CEP164	transcript	XM_011286374.4	protein_coding	32	c.5898-6C>T
chrD1	15156424	C	T	PASS	splice_region_variant&intron_variant	LOW	CEP164	CEP164	transcript	XM_011286375.4	protein_coding	32	c.4368-6C>T
chrD1	15156424	C	T	PASS	splice_region_variant&intron_variant	LOW	CEP164	CEP164	transcript	XM_023239145.2	protein_coding	31	c.5760-6C>T
chrD1	15156424	C	T	PASS	splice_region_variant&intron_variant	LOW	CEP164	CEP164	transcript	XM_045038361.1	protein_coding	33	c.6003-6C>T
chrD1	15156424	C	T	PASS	splice_region_variant&intron_variant	LOW	CEP164	CEP164	transcript	XM_045038362.1	protein_coding	33	c.5976-6C>T
chrD1	15156424	C	T	PASS	splice_region_variant&intron_variant	LOW	CEP164	CEP164	transcript	XM_045038363.1	protein_coding	30	c.5592-6C>T
chrD1	15156424	C	T	PASS	splice_region_variant&intron_variant	LOW	CEP164	CEP164	transcript	XM_045038364.1	protein_coding	29	c.5499-6C>T
chrD1	15156424	C	T	PASS	splice_region_variant&intron_variant	LOW	CEP164	CEP164	transcript	XM_045038358.1	protein_coding	34	c.6012-6C>T
chrD1	15156424	C	T	PASS	splice_region_variant&intron_variant	LOW	CEP164	CEP164	transcript	XM_045038359.1	protein_coding	33	c.6012-6C>T
chrD1	15156424	C	T	PASS	splice_region_variant&intron_variant	LOW	CEP164	CEP164	transcript	XM_019811338.3	protein_coding	33	c.6012-6C>T
chrD1	16438391	G	A	PASS	missense_variant	MODERATE	BCL9L	BCL9L	transcript	XM_003992422.6	protein_coding	8	c.1114C>T	p.Pro372Ser
chrD1	16438391	G	A	PASS	missense_variant	MODERATE	BCL9L	BCL9L	transcript	XM_045038386.1	protein_coding	7	c.1114C>T	p.Pro372Ser
chrD1	16438391	G	A	PASS	missense_variant	MODERATE	BCL9L	BCL9L	transcript	XM_045038387.1	protein_coding	7	c.1114C>T	p.Pro372Ser
chrD1	16438391	G	A	PASS	missense_variant	MODERATE	BCL9L	BCL9L	transcript	XM_045038388.1	protein_coding	6	c.1003C>T	p.Pro335Ser
chrD1	16438391	G	A	PASS	missense_variant	MODERATE	BCL9L	BCL9L	transcript	XM_045038389.1	protein_coding	7	c.1003C>T	p.Pro335Ser
chrD1	16438391	G	A	PASS	missense_variant	MODERATE	BCL9L	BCL9L	transcript	XM_045038390.1	protein_coding	8	c.1114C>T	p.Pro372Ser
chrD1	17987026	G	A	PASS	missense_variant	MODERATE	GRIK4	GRIK4	transcript	XM_045038428.1	protein_coding	3	c.46G>A	p.Val16Met
chrD1	20836404	T	C	PASS	missense_variant	MODERATE	LOC101088780	LOC101088780	transcript	XM_003992483.3	protein_coding	1	c.907A>G	p.Thr303Ala
chrD1	20836634	C	T	PASS	missense_variant	MODERATE	LOC101088780	LOC101088780	transcript	XM_003992483.3	protein_coding	1	c.677G>A	p.Cys226Tyr
chrD1	20836790	T	C	PASS	missense_variant	MODERATE	LOC101088780	LOC101088780	transcript	XM_003992483.3	protein_coding	1	c.521A>G	p.Asn174Ser
chrD1	20903844	G	C	PASS	missense_variant	MODERATE	TMEM225	TMEM225	transcript	XM_003992499.5	protein_coding	4	c.547G>C	p.Asp183His
chrD1	20983220	C	T	PASS	missense_variant	MODERATE	LOC101094786	LOC101094786	transcript	XM_011286416.2	protein_coding	1	c.143C>T	p.Thr48Met
chrD1	20983262	C	T	PASS	missense_variant	MODERATE	LOC101094786	LOC101094786	transcript	XM_011286416.2	protein_coding	1	c.185C>T	p.Ala62Val
chrD1	22407519	A	C	PASS	missense_variant	MODERATE	PKNOX2	PKNOX2	transcript	XM_003992533.5	protein_coding	12	c.1180A>C	p.Thr394Pro
chrD1	22407519	A	C	PASS	missense_variant	MODERATE	PKNOX2	PKNOX2	transcript	XM_045038500.1	protein_coding	11	c.832A>C	p.Thr278Pro
chrD1	22407519	A	C	PASS	missense_variant	MODERATE	PKNOX2	PKNOX2	transcript	XM_023239270.2	protein_coding	12	c.952A>C	p.Thr318Pro
chrD1	22407519	A	C	PASS	missense_variant	MODERATE	PKNOX2	PKNOX2	transcript	XM_019811510.3	protein_coding	13	c.1180A>C	p.Thr394Pro
chrD1	22407519	A	C	PASS	missense_variant	MODERATE	PKNOX2	PKNOX2	transcript	XM_023239269.2	protein_coding	13	c.1093A>C	p.Thr365Pro
chrD1	22407519	A	C	PASS	missense_variant	MODERATE	PKNOX2	PKNOX2	transcript	XM_045038498.1	protein_coding	12	c.1180A>C	p.Thr394Pro
chrD1	22407519	A	C	PASS	missense_variant	MODERATE	PKNOX2	PKNOX2	transcript	XM_019811508.3	protein_coding	14	c.1180A>C	p.Thr394Pro
chrD1	22407519	A	C	PASS	missense_variant	MODERATE	PKNOX2	PKNOX2	transcript	XM_023239268.2	protein_coding	13	c.1180A>C	p.Thr394Pro
chrD1	22407519	A	C	PASS	missense_variant	MODERATE	PKNOX2	PKNOX2	transcript	XM_045038497.1	protein_coding	15	c.1180A>C	p.Thr394Pro
chrD1	22407519	A	C	PASS	missense_variant	MODERATE	PKNOX2	PKNOX2	transcript	XM_045038499.1	protein_coding	11	c.1180A>C	p.Thr394Pro
chrD1	22407519	A	C	PASS	missense_variant	MODERATE	PKNOX2	PKNOX2	transcript	XM_019811511.3	protein_coding	10	c.1180A>C	p.Thr394Pro
chrD1	22407522	A	C	PASS	missense_variant	MODERATE	PKNOX2	PKNOX2	transcript	XM_003992533.5	protein_coding	12	c.1183A>C	p.Asn395His
chrD1	22407522	A	C	PASS	missense_variant	MODERATE	PKNOX2	PKNOX2	transcript	XM_045038500.1	protein_coding	11	c.835A>C	p.Asn279His
chrD1	22407522	A	C	PASS	missense_variant	MODERATE	PKNOX2	PKNOX2	transcript	XM_023239270.2	protein_coding	12	c.955A>C	p.Asn319His
chrD1	22407522	A	C	PASS	missense_variant	MODERATE	PKNOX2	PKNOX2	transcript	XM_019811510.3	protein_coding	13	c.1183A>C	p.Asn395His
chrD1	22407522	A	C	PASS	missense_variant	MODERATE	PKNOX2	PKNOX2	transcript	XM_023239269.2	protein_coding	13	c.1096A>C	p.Asn366His
chrD1	22407522	A	C	PASS	missense_variant	MODERATE	PKNOX2	PKNOX2	transcript	XM_045038498.1	protein_coding	12	c.1183A>C	p.Asn395His
chrD1	22407522	A	C	PASS	missense_variant	MODERATE	PKNOX2	PKNOX2	transcript	XM_019811508.3	protein_coding	14	c.1183A>C	p.Asn395His
chrD1	22407522	A	C	PASS	missense_variant	MODERATE	PKNOX2	PKNOX2	transcript	XM_023239268.2	protein_coding	13	c.1183A>C	p.Asn395His
chrD1	22407522	A	C	PASS	missense_variant	MODERATE	PKNOX2	PKNOX2	transcript	XM_045038497.1	protein_coding	15	c.1183A>C	p.Asn395His
chrD1	22407522	A	C	PASS	missense_variant	MODERATE	PKNOX2	PKNOX2	transcript	XM_045038499.1	protein_coding	11	c.1183A>C	p.Asn395His
chrD1	22407522	A	C	PASS	missense_variant	MODERATE	PKNOX2	PKNOX2	transcript	XM_019811511.3	protein_coding	10	c.1183A>C	p.Asn395His
chrD1	23192958	G	T	PASS	splice_region_variant&synonymous_variant	LOW	SRPRA	SRPRA	transcript	XM_003992555.6	protein_coding	13	c.1695C>A	p.Val565Val
chrD1	27577539	G	A	PASS	missense_variant	MODERATE	SNX19	SNX19	transcript	XM_003992580.6	protein_coding	1	c.937C>T	p.Pro313Ser
chrD1	27577539	G	A	PASS	missense_variant	MODERATE	SNX19	SNX19	transcript	XM_045038531.1	protein_coding	1	c.937C>T	p.Pro313Ser
chrD1	27577539	G	A	PASS	missense_variant	MODERATE	SNX19	SNX19	transcript	XM_045038533.1	protein_coding	1	c.937C>T	p.Pro313Ser
chrD1	27577539	G	A	PASS	missense_variant	MODERATE	SNX19	SNX19	transcript	XM_045038535.1	protein_coding	1	c.937C>T	p.Pro313Ser
chrD1	27577539	G	A	PASS	missense_variant	MODERATE	SNX19	SNX19	transcript	XM_045038532.1	protein_coding	1	c.937C>T	p.Pro313Ser
chrD1	27577539	G	A	PASS	missense_variant	MODERATE	SNX19	SNX19	transcript	XM_045038538.1	protein_coding	1	c.937C>T	p.Pro313Ser
chrD1	27577539	G	A	PASS	missense_variant	MODERATE	SNX19	SNX19	transcript	XM_045038534.1	protein_coding	1	c.937C>T	p.Pro313Ser
chrD1	39625933	A	C	PASS	missense_variant	MODERATE	LOC123380442	LOC123380442	transcript	XM_045038596.1	protein_coding	2	c.928A>C	p.Thr310Pro
chrD1	39625938	T	TAAAAGACCC	PASS	disruptive_inframe_insertion	MODERATE	LOC123380442	LOC123380442	transcript	XM_045038596.1	protein_coding	2	c.934_935insAAAGACCCA	p.Phe311_Ile312insLysArgPro
chrD1	108684900	G	A	PASS	splice_region_variant&intron_variant	LOW	SNX32	SNX32	transcript	XM_003993723.5	protein_coding	9	c.825+3G>A
chrD1	108684900	G	A	PASS	splice_region_variant&intron_variant	LOW	SNX32	SNX32	transcript	XM_019812694.3	protein_coding	8	c.720+3G>A
chrD1	109950460	GGGCCTGCCCT	G	PASS	splice_region_variant&intron_variant	LOW	GRK2	GRK2	transcript	XM_023240104.2	protein_coding	17	c.1491+7_1491+16delGGCCTGCCCT
chrD1	109950460	GGGCCTGCCCT	G	PASS	splice_region_variant&intron_variant	LOW	GRK2	GRK2	transcript	XM_023240105.2	protein_coding	17	c.1491+7_1491+16delGGCCTGCCCT
chrD1	109973593	C	A	PASS	missense_variant	MODERATE	LOC123380658	LOC123380658	transcript	XM_045039595.1	protein_coding	2	c.949G>T	p.Ala317Ser
chrD1	109973870	G	A	PASS	splice_region_variant&intron_variant	LOW	LOC123380658	LOC123380658	transcript	XM_045039595.1	protein_coding	1	c.680-8C>T
chrD1	109974593	G	A	PASS	missense_variant	MODERATE	SSH3	SSH3	transcript	XM_045039593.1	protein_coding	13	c.2065G>A	p.Gly689Ser
chrD1	109974593	G	A	PASS	missense_variant	MODERATE	SSH3	SSH3	transcript	XM_045039594.1	protein_coding	13	c.2062G>A	p.Gly688Ser
chrD1	109974593	G	A	PASS	missense_variant	MODERATE	SSH3	SSH3	transcript	XM_003993695.6	protein_coding	14	c.1867G>A	p.Gly623Ser
chrD1	109974593	G	A	PASS	missense_variant	MODERATE	SSH3	SSH3	transcript	XM_006937562.5	protein_coding	14	c.1870G>A	p.Gly624Ser
chrD1	109978668	C	G	PASS	missense_variant	MODERATE	LOC123380658	LOC123380658	transcript	XM_045039595.1	protein_coding	1	c.657G>C	p.Arg219Ser
chrD1	110205939	A	AT	PASS	frameshift_variant&start_lost	HIGH	NUDT8	NUDT8	transcript	XM_023240132.2	protein_coding	1	c.1dupA	p.Met1fs
chrD1	110505539	G	C	PASS	missense_variant	MODERATE	CD1H11orf24	CD1H11orf24	transcript	XM_045039652.1	protein_coding	4	c.1078C>G	p.Pro360Ala
chrD1	110505539	G	C	PASS	missense_variant	MODERATE	CD1H11orf24	CD1H11orf24	transcript	XM_045039654.1	protein_coding	3	c.703C>G	p.Pro235Ala
chrD1	110505539	G	C	PASS	missense_variant	MODERATE	CD1H11orf24	CD1H11orf24	transcript	XM_045039653.1	protein_coding	4	c.703C>G	p.Pro235Ala
chrD1	110618866	G	A	PASS	missense_variant	MODERATE	LRP5	LRP5	transcript	XM_023240160.2	protein_coding	11	c.2332G>A	p.Val778Met
chrD1	111088270	C	T	PASS	missense_variant	MODERATE	TPCN2	TPCN2	transcript	XM_023240176.2	protein_coding	1	c.10C>T	p.Pro4Ser
chrD1	111088270	C	T	PASS	missense_variant	MODERATE	TPCN2	TPCN2	transcript	XM_023240177.2	protein_coding	1	c.10C>T	p.Pro4Ser
chrD1	114106937	A	C	PASS	missense_variant	MODERATE	LOC123380678	LOC123380678	transcript	XM_045039731.1	protein_coding	1	c.556A>C	p.Lys186Gln
chrD1	114106940	C	T	PASS	missense_variant	MODERATE	LOC123380678	LOC123380678	transcript	XM_045039731.1	protein_coding	1	c.559C>T	p.Pro187Ser
chrD2	8994897	G	A	PASS	missense_variant	MODERATE	LOC101083968	LOC101083968	transcript	XM_045040954.1	protein_coding	5	c.1043G>A	p.Gly348Glu
chrD2	9043037	A	C	PASS	missense_variant	MODERATE	LOC111556242	LOC111556242	transcript	XM_045040955.1	protein_coding	5	c.572A>C	p.Lys191Thr
chrD2	9077419	T	C	PASS	missense_variant	MODERATE	LOC109492846	LOC109492846	transcript	XM_045040950.1	protein_coding	3	c.404T>C	p.Ile135Thr
chrD2	9137490	T	C	PASS	missense_variant	MODERATE	LOC102900951	LOC102900951	transcript	XM_045041015.1	protein_coding	3	c.275T>C	p.Ile92Thr
chrD2	67181220	C	T	PASS	missense_variant	MODERATE	XPNPEP1	XPNPEP1	transcript	XM_023240903.2	protein_coding	8	c.712G>A	p.Val238Met
chrD2	67181220	C	T	PASS	missense_variant	MODERATE	XPNPEP1	XPNPEP1	transcript	XM_045040659.1	protein_coding	6	c.370G>A	p.Val124Met
chrD2	67181220	C	T	PASS	missense_variant	MODERATE	XPNPEP1	XPNPEP1	transcript	XM_023240905.2	protein_coding	9	c.583G>A	p.Val195Met
chrD2	67181220	C	T	PASS	missense_variant	MODERATE	XPNPEP1	XPNPEP1	transcript	XM_023240904.2	protein_coding	8	c.583G>A	p.Val195Met
chrD2	67181220	C	T	PASS	missense_variant	MODERATE	XPNPEP1	XPNPEP1	transcript	XM_045040658.1	protein_coding	9	c.583G>A	p.Val195Met
chrD2	67181220	C	T	PASS	missense_variant	MODERATE	XPNPEP1	XPNPEP1	transcript	XM_023240906.2	protein_coding	7	c.583G>A	p.Val195Met
chrD2	67181220	C	T	PASS	missense_variant	MODERATE	XPNPEP1	XPNPEP1	transcript	XM_045040657.1	protein_coding	8	c.712G>A	p.Val238Met
chrD3	806422	A	C	QD2	missense_variant	MODERATE	FBRSL1	FBRSL1	transcript	XM_023241239.2	protein_coding	1	c.275T>G	p.Leu92Trp
chrD3	806422	A	C	QD2	missense_variant	MODERATE	FBRSL1	FBRSL1	transcript	XM_023241243.2	protein_coding	1	c.275T>G	p.Leu92Trp
chrD3	806422	A	C	QD2	missense_variant	MODERATE	FBRSL1	FBRSL1	transcript	XM_023241246.2	protein_coding	1	c.275T>G	p.Leu92Trp
chrD3	806422	A	C	QD2	missense_variant	MODERATE	FBRSL1	FBRSL1	transcript	XM_023241240.2	protein_coding	1	c.275T>G	p.Leu92Trp
chrD3	806422	A	C	QD2	missense_variant	MODERATE	FBRSL1	FBRSL1	transcript	XM_023241242.2	protein_coding	1	c.275T>G	p.Leu92Trp
chrD3	806422	A	C	QD2	missense_variant	MODERATE	FBRSL1	FBRSL1	transcript	XM_023241241.2	protein_coding	1	c.275T>G	p.Leu92Trp
chrD3	806422	A	C	QD2	missense_variant	MODERATE	FBRSL1	FBRSL1	transcript	XM_023241244.2	protein_coding	1	c.275T>G	p.Leu92Trp
chrD3	806422	A	C	QD2	missense_variant	MODERATE	FBRSL1	FBRSL1	transcript	XM_023241247.2	protein_coding	1	c.275T>G	p.Leu92Trp
chrD3	806422	A	C	QD2	missense_variant	MODERATE	FBRSL1	FBRSL1	transcript	XM_023241245.2	protein_coding	1	c.275T>G	p.Leu92Trp
chrD3	806422	A	C	QD2	missense_variant	MODERATE	FBRSL1	FBRSL1	transcript	XM_045042311.1	protein_coding	1	c.275T>G	p.Leu92Trp
chrD3	3679390	C	T	PASS	splice_region_variant&non_coding_transcript_exon_variant	LOW	LOC123381121	LOC123381121	transcript	XR_006587671.1	pseudogene	3	n.1794G>A
chrD3	3679390	C	T	PASS	splice_region_variant&non_coding_transcript_exon_variant	LOW	LOC123381121	LOC123381121	transcript	XR_006587678.1	pseudogene	3	n.1794G>A
chrD3	3679390	C	T	PASS	splice_region_variant&non_coding_transcript_exon_variant	LOW	LOC123381121	LOC123381121	transcript	XR_006587689.1	pseudogene	3	n.1794G>A
chrD3	6822040	A	G	PASS	missense_variant	MODERATE	ABCB9	ABCB9	transcript	XM_023241352.2	protein_coding	4	c.733A>G	p.Ile245Val
chrD3	6822040	A	G	PASS	missense_variant	MODERATE	ABCB9	ABCB9	transcript	XM_023241353.2	protein_coding	4	c.733A>G	p.Ile245Val
chrD3	6822040	A	G	PASS	missense_variant	MODERATE	ABCB9	ABCB9	transcript	XM_045041753.1	protein_coding	5	c.733A>G	p.Ile245Val
chrD3	6822040	A	G	PASS	missense_variant	MODERATE	ABCB9	ABCB9	transcript	XM_023241354.2	protein_coding	4	c.733A>G	p.Ile245Val
chrD3	7398599	C	T	PASS	missense_variant	MODERATE	LRRC43	LRRC43	transcript	XM_023241378.2	protein_coding	6	c.932G>A	p.Gly311Glu
chrD3	7398599	C	T	PASS	missense_variant	MODERATE	LRRC43	LRRC43	transcript	XM_045041093.1	protein_coding	6	c.638G>A	p.Gly213Glu
chrD3	7398599	C	T	PASS	missense_variant	MODERATE	LRRC43	LRRC43	transcript	XM_045041092.1	protein_coding	6	c.932G>A	p.Gly311Glu
chrD3	7398599	C	T	PASS	missense_variant	MODERATE	LRRC43	LRRC43	transcript	XM_045041091.1	protein_coding	6	c.932G>A	p.Gly311Glu
chrD3	7398599	C	T	PASS	missense_variant	MODERATE	LRRC43	LRRC43	transcript	XM_045041090.1	protein_coding	6	c.932G>A	p.Gly311Glu
chrD3	9572369	G	GT	PASS	splice_region_variant&intron_variant	LOW	ALDH2	ALDH2	transcript	XM_003994673.6	protein_coding	12	c.1521+5_1521+6insT
chrD3	9600211	A	G	PASS	missense_variant	MODERATE	MAPKAPK5	MAPKAPK5	transcript	XM_045041473.1	protein_coding	2	c.224A>G	p.Glu75Gly
chrD3	9600211	A	G	PASS	missense_variant	MODERATE	MAPKAPK5	MAPKAPK5	transcript	XM_045041474.1	protein_coding	2	c.224A>G	p.Glu75Gly
chrD3	9600211	A	G	PASS	missense_variant	MODERATE	MAPKAPK5	MAPKAPK5	transcript	XM_045041475.1	protein_coding	2	c.224A>G	p.Glu75Gly
chrD3	9600211	A	G	PASS	missense_variant	MODERATE	MAPKAPK5	MAPKAPK5	transcript	XM_045041476.1	protein_coding	2	c.224A>G	p.Glu75Gly
chrD3	9600211	A	G	PASS	missense_variant	MODERATE	MAPKAPK5	MAPKAPK5	transcript	XM_045041477.1	protein_coding	2	c.224A>G	p.Glu75Gly
chrD3	9647637	A	G	PASS	missense_variant	MODERATE	LOC123381168	LOC123381168	transcript	XM_045041472.1	protein_coding	1	c.1388A>G	p.Asp463Gly
chrD3	9647715	C	T	PASS	missense_variant	MODERATE	LOC123381168	LOC123381168	transcript	XM_045041472.1	protein_coding	1	c.1466C>T	p.Ser489Leu
chrD3	9652603	TAGA	T	PASS	disruptive_inframe_deletion	MODERATE	LOC123381167	LOC123381167	transcript	XM_045041471.1	protein_coding	1	c.506_508delAAG	p.Glu169del
chrD3	9997499	CAG	C	PASS	splice_region_variant&intron_variant	LOW	HECTD4	HECTD4	transcript	XM_045041849.1	protein_coding	29	c.4541-9_4541-8delCT
chrD3	9997499	CAG	C	PASS	splice_region_variant&intron_variant	LOW	HECTD4	HECTD4	transcript	XM_045041854.1	protein_coding	29	c.4388-9_4388-8delCT
chrD3	9997499	CAG	C	PASS	splice_region_variant&intron_variant	LOW	HECTD4	HECTD4	transcript	XM_045041857.1	protein_coding	29	c.4109-9_4109-8delCT
chrD3	9997499	CAG	C	PASS	splice_region_variant&intron_variant	LOW	HECTD4	HECTD4	transcript	XM_045041856.1	protein_coding	29	c.4109-9_4109-8delCT
chrD3	9997499	CAG	C	PASS	splice_region_variant&intron_variant	LOW	HECTD4	HECTD4	transcript	XM_023241431.2	protein_coding	29	c.4541-9_4541-8delCT
chrD3	9997499	CAG	C	PASS	splice_region_variant&intron_variant	LOW	HECTD4	HECTD4	transcript	XM_023241434.2	protein_coding	29	c.4514-9_4514-8delCT
chrD3	9997499	CAG	C	PASS	splice_region_variant&intron_variant	LOW	HECTD4	HECTD4	transcript	XM_023241435.2	protein_coding	29	c.4508-9_4508-8delCT
chrD3	9997499	CAG	C	PASS	splice_region_variant&intron_variant	LOW	HECTD4	HECTD4	transcript	XM_045041850.1	protein_coding	29	c.4541-9_4541-8delCT
chrD3	9997499	CAG	C	PASS	splice_region_variant&intron_variant	LOW	HECTD4	HECTD4	transcript	XM_045041851.1	protein_coding	29	c.4535-9_4535-8delCT
chrD3	9997499	CAG	C	PASS	splice_region_variant&intron_variant	LOW	HECTD4	HECTD4	transcript	XM_045041852.1	protein_coding	29	c.4514-9_4514-8delCT
chrD3	9997499	CAG	C	PASS	splice_region_variant&intron_variant	LOW	HECTD4	HECTD4	transcript	XM_045041853.1	protein_coding	29	c.4541-9_4541-8delCT
chrD3	9997499	CAG	C	PASS	splice_region_variant&intron_variant	LOW	HECTD4	HECTD4	transcript	XM_045041855.1	protein_coding	27	c.4289-9_4289-8delCT
chrD3	18724098	C	T	PASS	missense_variant	MODERATE	TRPV4	TRPV4	transcript	XM_023241517.2	protein_coding	6	c.877G>A	p.Ala293Thr
chrD3	66646693	G	A	PASS	missense_variant	MODERATE	LOXHD1	LOXHD1	transcript	XM_045042202.1	protein_coding	38	c.5950C>T	p.Arg1984Cys
chrD3	66646693	G	A	PASS	missense_variant	MODERATE	LOXHD1	LOXHD1	transcript	XM_045042201.1	protein_coding	19	c.2602C>T	p.Arg868Cys
chrD3	66646693	G	A	PASS	missense_variant	MODERATE	LOXHD1	LOXHD1	transcript	XM_045042200.1	protein_coding	35	c.5251C>T	p.Arg1751Cys
chrD3	66646693	G	A	PASS	missense_variant	MODERATE	LOXHD1	LOXHD1	transcript	XM_045042203.1	protein_coding	37	c.5764C>T	p.Arg1922Cys
chrD3	75494264	C	G	PASS	splice_region_variant&intron_variant	LOW	WDR7	WDR7	transcript	XM_006938939.4	protein_coding	18	c.2938+6C>G
chrD3	75494264	C	G	PASS	splice_region_variant&intron_variant	LOW	WDR7	WDR7	transcript	XM_045042404.1	protein_coding	17	c.2938+6C>G
chrD3	75494264	C	G	PASS	splice_region_variant&intron_variant	LOW	WDR7	WDR7	transcript	XM_045042406.1	protein_coding	18	c.2938+6C>G
chrD3	75494264	C	G	PASS	splice_region_variant&intron_variant	LOW	WDR7	WDR7	transcript	XM_045042405.1	protein_coding	18	c.2938+6C>G
chrD3	75494264	C	G	PASS	splice_region_variant&intron_variant	LOW	WDR7	WDR7	transcript	XM_019815335.3	protein_coding	18	c.2938+6C>G
chrD3	75494264	C	G	PASS	splice_region_variant&intron_variant	LOW	WDR7	WDR7	transcript	XM_045042403.1	protein_coding	19	c.2938+6C>G
chrD3	75494264	C	G	PASS	splice_region_variant&intron_variant	LOW	WDR7	WDR7	transcript	XM_019815331.3	protein_coding	17	c.2938+6C>G
chrD3	77048477	G	A	PASS	missense_variant	MODERATE	ALPK2	ALPK2	transcript	XM_045042413.1	protein_coding	7	c.3511C>T	p.Arg1171Cys
chrD3	77048477	G	A	PASS	missense_variant	MODERATE	ALPK2	ALPK2	transcript	XM_045042421.1	protein_coding	3	c.3010C>T	p.Arg1004Cys
chrD3	77048477	G	A	PASS	missense_variant	MODERATE	ALPK2	ALPK2	transcript	XM_045042423.1	protein_coding	3	c.2950C>T	p.Arg984Cys
chrD3	77048477	G	A	PASS	missense_variant	MODERATE	ALPK2	ALPK2	transcript	XM_023242043.2	protein_coding	6	c.3232C>T	p.Arg1078Cys
chrD3	77048477	G	A	PASS	missense_variant	MODERATE	ALPK2	ALPK2	transcript	XM_045042422.1	protein_coding	7	c.3232C>T	p.Arg1078Cys
chrD3	77048477	G	A	PASS	missense_variant	MODERATE	ALPK2	ALPK2	transcript	XM_045042415.1	protein_coding	5	c.3232C>T	p.Arg1078Cys
chrD3	77048477	G	A	PASS	missense_variant	MODERATE	ALPK2	ALPK2	transcript	XM_045042416.1	protein_coding	6	c.3232C>T	p.Arg1078Cys
chrD3	77048477	G	A	PASS	missense_variant	MODERATE	ALPK2	ALPK2	transcript	XM_045042417.1	protein_coding	7	c.3232C>T	p.Arg1078Cys
chrD3	77048477	G	A	PASS	missense_variant	MODERATE	ALPK2	ALPK2	transcript	XM_045042419.1	protein_coding	6	c.3232C>T	p.Arg1078Cys
chrD3	77048477	G	A	PASS	missense_variant	MODERATE	ALPK2	ALPK2	transcript	XM_045042418.1	protein_coding	5	c.3232C>T	p.Arg1078Cys
chrD3	77048477	G	A	PASS	missense_variant	MODERATE	ALPK2	ALPK2	transcript	XM_045042420.1	protein_coding	5	c.3232C>T	p.Arg1078Cys
chrD3	77048477	G	A	PASS	missense_variant	MODERATE	ALPK2	ALPK2	transcript	XM_045042424.1	protein_coding	7	c.3511C>T	p.Arg1171Cys
chrD3	94118606	G	A	PASS	missense_variant	MODERATE	LOC111557235	LOC111557235	transcript	XM_023241206.2	protein_coding	3	c.557G>A	p.Arg186Gln
chrD4	7715148	C	T	PASS	missense_variant	MODERATE	GLIS3	GLIS3	transcript	XM_023243294.2	protein_coding	10	c.2545C>T	p.Pro849Ser
chrD4	7715148	C	T	PASS	missense_variant	MODERATE	GLIS3	GLIS3	transcript	XM_045043118.1	protein_coding	10	c.2218C>T	p.Pro740Ser
chrD4	7715148	C	T	PASS	missense_variant	MODERATE	GLIS3	GLIS3	transcript	XM_045043119.1	protein_coding	10	c.2218C>T	p.Pro740Ser
chrD4	7715148	C	T	PASS	missense_variant	MODERATE	GLIS3	GLIS3	transcript	XM_045043115.1	protein_coding	10	c.2545C>T	p.Pro849Ser
chrD4	7715148	C	T	PASS	missense_variant	MODERATE	GLIS3	GLIS3	transcript	XM_023243295.2	protein_coding	9	c.2470C>T	p.Pro824Ser
chrD4	7715148	C	T	PASS	missense_variant	MODERATE	GLIS3	GLIS3	transcript	XM_045043116.1	protein_coding	10	c.2545C>T	p.Pro849Ser
chrD4	7715148	C	T	PASS	missense_variant	MODERATE	GLIS3	GLIS3	transcript	XM_045043114.1	protein_coding	10	c.2545C>T	p.Pro849Ser
chrD4	7715148	C	T	PASS	missense_variant	MODERATE	GLIS3	GLIS3	transcript	XM_045043117.1	protein_coding	9	c.2419C>T	p.Pro807Ser
chrD4	12042432	C	T	PASS	missense_variant	MODERATE	FAM189A2	FAM189A2	transcript	XM_023243332.2	protein_coding	6	c.896C>T	p.Pro299Leu
chrD4	12042432	C	T	PASS	missense_variant	MODERATE	FAM189A2	FAM189A2	transcript	XM_045042567.1	protein_coding	6	c.644C>T	p.Pro215Leu
chrD4	12042432	C	T	PASS	missense_variant	MODERATE	FAM189A2	FAM189A2	transcript	XM_045042568.1	protein_coding	7	c.593C>T	p.Pro198Leu
chrD4	12042432	C	T	PASS	missense_variant	MODERATE	FAM189A2	FAM189A2	transcript	XM_006939080.5	protein_coding	6	c.659C>T	p.Pro220Leu
chrD4	12042432	C	T	PASS	missense_variant	MODERATE	FAM189A2	FAM189A2	transcript	XM_045042569.1	protein_coding	5	c.548C>T	p.Pro183Leu
chrD4	12042432	C	T	PASS	missense_variant	MODERATE	FAM189A2	FAM189A2	transcript	XM_045042571.1	protein_coding	6	c.431C>T	p.Pro144Leu
chrD4	12042432	C	T	PASS	missense_variant	MODERATE	FAM189A2	FAM189A2	transcript	XM_045042570.1	protein_coding	5	c.488C>T	p.Pro163Leu
chrD4	58247488	C	T	PASS	missense_variant	MODERATE	MELK	MELK	transcript	XM_023242451.2	protein_coding	18	c.1784C>T	p.Thr595Ile
chrD4	58247488	C	T	PASS	missense_variant	MODERATE	MELK	MELK	transcript	XM_045043373.1	protein_coding	18	c.1784C>T	p.Thr595Ile
chrD4	60649194	G	A	PASS	splice_region_variant&intron_variant	LOW	GABBR2	GABBR2	transcript	XM_045042557.1	protein_coding	16	c.2413-4C>T
chrD4	61248419	C	T	PASS	missense_variant	MODERATE	COL15A1	COL15A1	transcript	XM_045043847.1	protein_coding	9	c.1316C>T	p.Ala439Val
chrD4	61248419	C	T	PASS	missense_variant	MODERATE	COL15A1	COL15A1	transcript	XM_045043848.1	protein_coding	8	c.1160C>T	p.Ala387Val
chrD4	61248419	C	T	PASS	missense_variant	MODERATE	COL15A1	COL15A1	transcript	XM_006939312.3	protein_coding	9	c.1316C>T	p.Ala439Val
chrD4	61275088	C	A	PASS	missense_variant	MODERATE	COL15A1	COL15A1	transcript	XM_045043847.1	protein_coding	23	c.2500C>A	p.Pro834Thr
chrD4	61275088	C	A	PASS	missense_variant	MODERATE	COL15A1	COL15A1	transcript	XM_045043848.1	protein_coding	22	c.2344C>A	p.Pro782Thr
chrD4	61275088	C	A	PASS	missense_variant	MODERATE	COL15A1	COL15A1	transcript	XM_006939312.3	protein_coding	23	c.2485C>A	p.Pro829Thr
chrD4	65792624	T	C	PASS	missense_variant	MODERATE	LOC101100006	LOC101100006	transcript	XM_045043305.1	protein_coding	1	c.584A>G	p.Asn195Ser
chrD4	72962383	G	T	PASS	missense_variant	MODERATE	SLC46A2	SLC46A2	transcript	XM_011288491.4	protein_coding	1	c.179C>A	p.Pro60Gln
chrD4	72962383	G	T	PASS	missense_variant	MODERATE	SLC46A2	SLC46A2	transcript	XM_019816339.3	protein_coding	1	c.179C>A	p.Pro60Gln
chrD4	83734059	C	T	PASS	missense_variant	MODERATE	WDR38	WDR38	transcript	XM_045043070.1	protein_coding	1	c.203C>T	p.Pro68Leu
chrD4	86818230	C	T	PASS	missense_variant	MODERATE	SLC27A4	SLC27A4	transcript	XM_003995933.5	protein_coding	3	c.256C>T	p.Arg86Cys
chrD4	91241839	A	G	PASS	missense_variant	MODERATE	NSMF	NSMF	transcript	XM_023243128.2	protein_coding	3	c.200A>G	p.Asn67Ser
chrD4	91241839	A	G	PASS	missense_variant	MODERATE	NSMF	NSMF	transcript	XM_023243129.2	protein_coding	3	c.200A>G	p.Asn67Ser
chrD4	91241839	A	G	PASS	missense_variant	MODERATE	NSMF	NSMF	transcript	XM_023243130.2	protein_coding	3	c.200A>G	p.Asn67Ser
chrD4	91241839	A	G	PASS	missense_variant	MODERATE	NSMF	NSMF	transcript	XM_023243131.2	protein_coding	3	c.200A>G	p.Asn67Ser
chrD4	91241839	A	G	PASS	missense_variant	MODERATE	NSMF	NSMF	transcript	XM_023243132.2	protein_coding	3	c.200A>G	p.Asn67Ser
chrD4	91241839	A	G	PASS	missense_variant	MODERATE	NSMF	NSMF	transcript	XM_023243133.2	protein_coding	3	c.200A>G	p.Asn67Ser
chrD4	91241839	A	G	PASS	missense_variant	MODERATE	NSMF	NSMF	transcript	XM_023243135.2	protein_coding	3	c.200A>G	p.Asn67Ser
chrD4	91241839	A	G	PASS	missense_variant	MODERATE	NSMF	NSMF	transcript	XM_023243136.2	protein_coding	3	c.200A>G	p.Asn67Ser
chrD4	91241839	A	G	PASS	missense_variant	MODERATE	NSMF	NSMF	transcript	XM_023243137.2	protein_coding	3	c.200A>G	p.Asn67Ser
chrD4	91241839	A	G	PASS	missense_variant	MODERATE	NSMF	NSMF	transcript	XM_023243139.2	protein_coding	3	c.200A>G	p.Asn67Ser
chrD4	91241839	A	G	PASS	missense_variant	MODERATE	NSMF	NSMF	transcript	XM_023243140.2	protein_coding	3	c.200A>G	p.Asn67Ser
chrD4	91241839	A	G	PASS	missense_variant	MODERATE	NSMF	NSMF	transcript	XM_023243141.2	protein_coding	3	c.200A>G	p.Asn67Ser
chrD4	91327816	C	T	PASS	missense_variant	MODERATE	EXD3	EXD3	transcript	XM_045043851.1	protein_coding	11	c.989C>T	p.Pro330Leu
chrD4	91327816	C	T	PASS	missense_variant	MODERATE	EXD3	EXD3	transcript	XM_023243120.2	protein_coding	12	c.941C>T	p.Pro314Leu
chrD4	91327816	C	T	PASS	missense_variant	MODERATE	EXD3	EXD3	transcript	XM_023243121.2	protein_coding	12	c.941C>T	p.Pro314Leu
chrD4	91327816	C	T	PASS	missense_variant	MODERATE	EXD3	EXD3	transcript	XM_045043853.1	protein_coding	11	c.989C>T	p.Pro330Leu
chrD4	91327816	C	T	PASS	missense_variant	MODERATE	EXD3	EXD3	transcript	XM_045043855.1	protein_coding	11	c.989C>T	p.Pro330Leu
chrD4	91327816	C	T	PASS	missense_variant	MODERATE	EXD3	EXD3	transcript	XM_045043854.1	protein_coding	10	c.710C>T	p.Pro237Leu
chrD4	91327816	C	T	PASS	missense_variant	MODERATE	EXD3	EXD3	transcript	XM_023243117.2	protein_coding	9	c.710C>T	p.Pro237Leu
chrD4	91327816	C	T	PASS	missense_variant	MODERATE	EXD3	EXD3	transcript	XM_023243124.2	protein_coding	8	c.545C>T	p.Pro182Leu
chrD4	91327816	C	T	PASS	missense_variant	MODERATE	EXD3	EXD3	transcript	XM_023243123.2	protein_coding	7	c.584C>T	p.Pro195Leu
chrD4	91407307	G	T	PASS	missense_variant	MODERATE	STPG3	STPG3	transcript	XM_045042690.1	protein_coding	1	c.70C>A	p.His24Asn
chrD4	91407307	G	T	PASS	missense_variant	MODERATE	STPG3	STPG3	transcript	XM_045042692.1	protein_coding	1	c.70C>A	p.His24Asn
chrD4	91407307	G	T	PASS	missense_variant	MODERATE	STPG3	STPG3	transcript	XM_045042693.1	protein_coding	1	c.70C>A	p.His24Asn
chrD4	91407307	G	T	PASS	missense_variant	MODERATE	STPG3	STPG3	transcript	XM_045042691.1	protein_coding	1	c.70C>A	p.His24Asn
chrD4	91565633	A	AGCC	PASS	disruptive_inframe_insertion	MODERATE	SAPCD2	SAPCD2	transcript	XM_023243096.2	protein_coding	1	c.377_379dupCGC	p.Pro126dup
chrD4	91585616	G	A	PASS	missense_variant	MODERATE	ENTPD2	ENTPD2	transcript	XM_023243092.2	protein_coding	7	c.1126G>A	p.Val376Ile
chrD4	91585616	G	A	PASS	missense_variant	MODERATE	ENTPD2	ENTPD2	transcript	XM_023243093.2	protein_coding	6	c.898G>A	p.Val300Ile
chrD4	91726226	G	GACCC	PASS	frameshift_variant	HIGH	MAMDC4	MAMDC4	transcript	XM_045043051.1	protein_coding	13	c.2043_2046dupGGGT	p.His683fs
chrD4	91726226	G	GACCC	PASS	frameshift_variant	HIGH	MAMDC4	MAMDC4	transcript	XM_045043058.1	protein_coding	9	c.1335_1338dupGGGT	p.His447fs
chrD4	91726226	G	GACCC	PASS	frameshift_variant	HIGH	MAMDC4	MAMDC4	transcript	XM_045043052.1	protein_coding	13	c.2043_2046dupGGGT	p.His683fs
chrD4	91726226	G	GACCC	PASS	frameshift_variant	HIGH	MAMDC4	MAMDC4	transcript	XM_045043053.1	protein_coding	14	c.1962_1965dupGGGT	p.His656fs
chrD4	91726226	G	GACCC	PASS	frameshift_variant	HIGH	MAMDC4	MAMDC4	transcript	XM_045043055.1	protein_coding	14	c.1944_1947dupGGGT	p.His650fs
chrD4	91726226	G	GACCC	PASS	frameshift_variant	HIGH	MAMDC4	MAMDC4	transcript	XM_045043056.1	protein_coding	15	c.1863_1866dupGGGT	p.His623fs
chrD4	91726901	C	G	PASS	missense_variant	MODERATE	MAMDC4	MAMDC4	transcript	XM_045043051.1	protein_coding	11	c.1663G>C	p.Gly555Arg
chrD4	91726901	C	G	PASS	missense_variant	MODERATE	MAMDC4	MAMDC4	transcript	XM_045043058.1	protein_coding	7	c.955G>C	p.Gly319Arg
chrD4	91726901	C	G	PASS	missense_variant	MODERATE	MAMDC4	MAMDC4	transcript	XM_023243079.2	protein_coding	13	c.1483G>C	p.Gly495Arg
chrD4	91726901	C	G	PASS	missense_variant	MODERATE	MAMDC4	MAMDC4	transcript	XM_045043052.1	protein_coding	11	c.1663G>C	p.Gly555Arg
chrD4	91726901	C	G	PASS	missense_variant	MODERATE	MAMDC4	MAMDC4	transcript	XM_045043053.1	protein_coding	12	c.1582G>C	p.Gly528Arg
chrD4	91726901	C	G	PASS	missense_variant	MODERATE	MAMDC4	MAMDC4	transcript	XM_045043054.1	protein_coding	11	c.1663G>C	p.Gly555Arg
chrD4	91726901	C	G	PASS	missense_variant	MODERATE	MAMDC4	MAMDC4	transcript	XM_045043055.1	protein_coding	12	c.1564G>C	p.Gly522Arg
chrD4	91726901	C	G	PASS	missense_variant	MODERATE	MAMDC4	MAMDC4	transcript	XM_045043056.1	protein_coding	13	c.1483G>C	p.Gly495Arg
chrD4	91728111	T	C	PASS	missense_variant	MODERATE	MAMDC4	MAMDC4	transcript	XM_045043051.1	protein_coding	7	c.1006A>G	p.Ser336Gly
chrD4	91728111	T	C	PASS	missense_variant	MODERATE	MAMDC4	MAMDC4	transcript	XM_045043058.1	protein_coding	3	c.298A>G	p.Ser100Gly
chrD4	91728111	T	C	PASS	missense_variant	MODERATE	MAMDC4	MAMDC4	transcript	XM_023243079.2	protein_coding	8	c.907A>G	p.Ser303Gly
chrD4	91728111	T	C	PASS	missense_variant	MODERATE	MAMDC4	MAMDC4	transcript	XM_045043052.1	protein_coding	7	c.1006A>G	p.Ser336Gly
chrD4	91728111	T	C	PASS	missense_variant	MODERATE	MAMDC4	MAMDC4	transcript	XM_045043053.1	protein_coding	7	c.1006A>G	p.Ser336Gly
chrD4	91728111	T	C	PASS	missense_variant	MODERATE	MAMDC4	MAMDC4	transcript	XM_045043054.1	protein_coding	7	c.1006A>G	p.Ser336Gly
chrD4	91728111	T	C	PASS	missense_variant	MODERATE	MAMDC4	MAMDC4	transcript	XM_045043055.1	protein_coding	8	c.907A>G	p.Ser303Gly
chrD4	91728111	T	C	PASS	missense_variant	MODERATE	MAMDC4	MAMDC4	transcript	XM_045043056.1	protein_coding	8	c.907A>G	p.Ser303Gly
chrD4	91728111	T	C	PASS	missense_variant	MODERATE	MAMDC4	MAMDC4	transcript	XM_045043057.1	protein_coding	7	c.1006A>G	p.Ser336Gly
chrD4	91738038	C	T	PASS	missense_variant	MODERATE	AJM1	AJM1	transcript	XM_045043895.1	protein_coding	2	c.871G>A	p.Ala291Thr
chrD4	91738038	C	T	PASS	missense_variant	MODERATE	AJM1	AJM1	transcript	XM_045043897.1	protein_coding	2	c.871G>A	p.Ala291Thr
chrD4	91738038	C	T	PASS	missense_variant	MODERATE	AJM1	AJM1	transcript	XM_045043898.1	protein_coding	3	c.871G>A	p.Ala291Thr
chrD4	91738038	C	T	PASS	missense_variant	MODERATE	AJM1	AJM1	transcript	XM_045043900.1	protein_coding	2	c.871G>A	p.Ala291Thr
chrD4	91738038	C	T	PASS	missense_variant	MODERATE	AJM1	AJM1	transcript	XM_045043896.1	protein_coding	3	c.871G>A	p.Ala291Thr
chrD4	91738038	C	T	PASS	missense_variant	MODERATE	AJM1	AJM1	transcript	XM_045043899.1	protein_coding	2	c.871G>A	p.Ala291Thr
chrD4	91748403	C	T	PASS	missense_variant	MODERATE	LOC123381794	LOC123381794	transcript	XM_045043909.1	protein_coding	1	c.142C>T	p.Arg48Cys
chrD4	91812140	C	T	PASS	missense_variant	MODERATE	LCN10	LCN10	transcript	XM_045043555.1	protein_coding	3	c.482C>T	p.Ala161Val
chrD4	91969155	TC	T	PASS	frameshift_variant	HIGH	LOC109494056	LOC109494056	transcript	XM_023243070.2	protein_coding	1	c.14delC	p.Pro5fs
chrD4	91969157	C	A	PASS	missense_variant	MODERATE	LOC109494056	LOC109494056	transcript	XM_023243070.2	protein_coding	1	c.13C>A	p.Pro5Thr
chrD4	93978837	A	G	PASS	splice_region_variant&intron_variant	LOW	LOC109494039	LOC109494039	transcript	XR_002148622.3	pseudogene	2	n.2436-3A>G
chrD4	94634460	G	A	PASS	missense_variant	MODERATE	REXO4	REXO4	transcript	XM_023242989.2	protein_coding	3	c.805G>A	p.Asp269Asn
chrD4	94634460	G	A	PASS	missense_variant	MODERATE	REXO4	REXO4	transcript	XM_023242990.2	protein_coding	3	c.805G>A	p.Asp269Asn
chrE1	2647446	G	A	PASS	missense_variant	MODERATE	DNAH2	DNAH2	transcript	XM_045045382.1	protein_coding	75	c.11105G>A	p.Arg3702His
chrE1	2842968	A	T	PASS	missense_variant	MODERATE	ALOX15B	ALOX15B	transcript	XM_023243919.2	protein_coding	2	c.296A>T	p.Gln99Leu
chrE1	2868212	T	G	QD2	missense_variant	MODERATE	ALOX12B	ALOX12B	transcript	XM_003996189.3	protein_coding	3	c.405A>C	p.Glu135Asp
chrE1	2892613	G	A	PASS	splice_region_variant&intron_variant	LOW	ALOXE3	ALOXE3	transcript	XM_003996190.6	protein_coding	6	c.681-6C>T
chrE1	2892613	G	A	PASS	splice_region_variant&intron_variant	LOW	ALOXE3	ALOXE3	transcript	XM_045044720.1	protein_coding	5	c.681-6C>T
chrE1	2892613	G	A	PASS	splice_region_variant&intron_variant	LOW	ALOXE3	ALOXE3	transcript	XM_019817113.3	protein_coding	5	c.591-6C>T
chrE1	2892613	G	A	PASS	splice_region_variant&intron_variant	LOW	ALOXE3	ALOXE3	transcript	XM_019817112.2	protein_coding	5	c.678-6C>T
chrE1	2892613	G	A	PASS	splice_region_variant&intron_variant	LOW	ALOXE3	ALOXE3	transcript	XM_019817111.2	protein_coding	6	c.681-6C>T
chrE1	2892613	G	A	PASS	splice_region_variant&intron_variant	LOW	ALOXE3	ALOXE3	transcript	XM_019817110.3	protein_coding	6	c.681-6C>T
chrE1	4956866	A	G	PASS	missense_variant	MODERATE	SCO1	SCO1	transcript	XM_003996293.6	protein_coding	1	c.10T>C	p.Phe4Leu
chrE1	4956866	A	G	PASS	missense_variant	MODERATE	SCO1	SCO1	transcript	XM_019817179.3	protein_coding	1	c.10T>C	p.Phe4Leu
chrE1	10389608	G	T	PASS	missense_variant	MODERATE	ULK2	ULK2	transcript	XM_023244419.2	protein_coding	22	c.2332G>T	p.Gly778Trp
chrE1	10389608	G	T	PASS	missense_variant	MODERATE	ULK2	ULK2	transcript	XM_045045166.1	protein_coding	21	c.2251G>T	p.Gly751Trp
chrE1	10389608	G	T	PASS	missense_variant	MODERATE	ULK2	ULK2	transcript	XM_045045167.1	protein_coding	21	c.2194G>T	p.Gly732Trp
chrE1	10389608	G	T	PASS	missense_variant	MODERATE	ULK2	ULK2	transcript	XM_045045168.1	protein_coding	21	c.2182G>T	p.Gly728Trp
chrE1	10389608	G	T	PASS	missense_variant	MODERATE	ULK2	ULK2	transcript	XM_045045169.1	protein_coding	19	c.1978G>T	p.Gly660Trp
chrE1	12972198	AC	A	QD2	frameshift_variant	HIGH	LOC123381938	LOC123381938	transcript	XM_045044671.1	protein_coding	2	c.1077delC	p.Glu360fs
chrE1	12972198	AC	A	QD2	frameshift_variant	HIGH	LOC123381938	LOC123381938	transcript	XM_045044674.1	protein_coding	2	c.1077delC	p.Glu360fs
chrE1	12972198	AC	A	QD2	frameshift_variant	HIGH	LOC123381938	LOC123381938	transcript	XM_045044675.1	protein_coding	2	c.1077delC	p.Glu360fs
chrE1	12972198	AC	A	QD2	frameshift_variant	HIGH	LOC123381938	LOC123381938	transcript	XM_045044673.1	protein_coding	2	c.1077delC	p.Glu360fs
chrE1	12972198	AC	A	QD2	frameshift_variant	HIGH	LOC123381938	LOC123381938	transcript	XM_045044672.1	protein_coding	2	c.1077delC	p.Glu360fs
chrE1	40506958	GT	G	PASS	frameshift_variant	HIGH	HAP1	HAP1	transcript	XM_045044177.1	protein_coding	7	c.1797delA	p.Gln599fs
chrE1	40568135	G	A	PASS	splice_region_variant&intron_variant	LOW	P3H4	P3H4	transcript	XM_023243541.2	protein_coding	1	c.481-6C>T
chrE1	40568135	G	A	PASS	splice_region_variant&intron_variant	LOW	P3H4	P3H4	transcript	XR_002737967.2	pseudogene	1	n.524-6C>T
chrE1	41339723	TTTTTTTG	T	PASS	splice_region_variant	LOW	CNTD1	CNTD1	transcript	XM_003996905.6	protein_coding	7	c.*1209_*1215delTTTTTTG
chrE1	41339723	TTTTTTTG	T	PASS	splice_region_variant	LOW	CNTD1	CNTD1	transcript	XM_019817926.2	protein_coding	6	c.*1209_*1215delTTTTTTG
chrE1	42104782	G	A	PASS	missense_variant	MODERATE	CD300LG	CD300LG	transcript	XM_045044670.1	protein_coding	4	c.764G>A	p.Arg255His
chrE1	42464099	G	T	PASS	missense_variant	MODERATE	GRN	GRN	transcript	XM_011289247.4	protein_coding	2	c.77G>T	p.Cys26Phe
chrE1	42464099	G	T	PASS	missense_variant	MODERATE	GRN	GRN	transcript	XM_011289248.4	protein_coding	2	c.77G>T	p.Cys26Phe
chrE1	43359112	C	G	PASS	missense_variant	MODERATE	PLEKHM1	PLEKHM1	transcript	XM_023243882.2	protein_coding	7	c.2308G>C	p.Gly770Arg
chrE1	43359112	C	G	PASS	missense_variant	MODERATE	PLEKHM1	PLEKHM1	transcript	XM_045045132.1	protein_coding	7	c.2308G>C	p.Gly770Arg
chrE1	43359112	C	G	PASS	missense_variant	MODERATE	PLEKHM1	PLEKHM1	transcript	XM_023243888.2	protein_coding	7	c.2308G>C	p.Gly770Arg
chrE1	43359112	C	G	PASS	missense_variant	MODERATE	PLEKHM1	PLEKHM1	transcript	XM_023243886.2	protein_coding	7	c.2305G>C	p.Gly769Arg
chrE1	43359112	C	G	PASS	missense_variant	MODERATE	PLEKHM1	PLEKHM1	transcript	XM_023243884.2	protein_coding	8	c.2308G>C	p.Gly770Arg
chrE1	43613026	C	G	PASS	missense_variant	MODERATE	LOC123378959	LOC123378959	transcript	XM_045044334.1	protein_coding	8	c.2425G>C	p.Gly809Arg
chrE1	43613026	C	G	PASS	missense_variant	MODERATE	LOC123378959	LOC123378959	transcript	XM_045044335.1	protein_coding	7	c.2308G>C	p.Gly770Arg
chrE1	54980617	C	T	PASS	missense_variant	MODERATE	CD300LB	CD300LB	transcript	XM_045044052.1	protein_coding	3	c.478G>A	p.Gly160Arg
chrE1	55384914	G	A	PASS	missense_variant	MODERATE	FADS6	FADS6	transcript	XM_011289353.4	protein_coding	6	c.970C>T	p.Arg324Cys
chrE1	55438646	A	C	QD2	missense_variant&splice_region_variant	MODERATE	OTOP3	OTOP3	transcript	XM_011289436.4	protein_coding	6	c.1546A>C	p.Thr516Pro
chrE1	55962913	C	G	PASS	missense_variant	MODERATE	MYO15B	MYO15B	transcript	XM_045044182.1	protein_coding	13	c.3222C>G	p.Ser1074Arg
chrE1	55981083	A	G	PASS	missense_variant	MODERATE	MYO15B	MYO15B	transcript	XM_045044182.1	protein_coding	49	c.7523A>G	p.His2508Arg
chrE1	55985632	C	T	PASS	splice_region_variant&intron_variant	LOW	MYO15B	MYO15B	transcript	XM_045044182.1	protein_coding	60	c.8646-5C>T
chrE1	57204371	G	A	PASS	missense_variant	MODERATE	SEC14L1	SEC14L1	transcript	XM_023244091.2	protein_coding	4	c.154G>A	p.Val52Ile
chrE1	57204371	G	A	PASS	missense_variant	MODERATE	SEC14L1	SEC14L1	transcript	XM_045045102.1	protein_coding	5	c.154G>A	p.Val52Ile
chrE1	57204371	G	A	PASS	missense_variant	MODERATE	SEC14L1	SEC14L1	transcript	XM_045045101.1	protein_coding	5	c.154G>A	p.Val52Ile
chrE1	57204371	G	A	PASS	missense_variant	MODERATE	SEC14L1	SEC14L1	transcript	XM_045045103.1	protein_coding	4	c.154G>A	p.Val52Ile
chrE2	12516870	C	T	PASS	splice_region_variant&non_coding_transcript_exon_variant	LOW	LOC123382179	LOC123382179	transcript	XR_006590159.1	pseudogene	2	n.1315C>T
chrE2	14501294	A	G	PASS	splice_region_variant&intron_variant	LOW	FBL	FBL	transcript	XM_003997803.6	protein_coding	2	c.163+8A>G
chrE2	14858290	C	CTTTTTTTTTTTTTTTTTTTT	PASS	splice_region_variant&intron_variant	LOW	LOC109494805	LOC109494805	transcript	XR_002149871.3	pseudogene	2	n.172-8_172-7insTTTTTTTTTTTTTTTTTTTT
chrE2	15380706	C	T	PASS	missense_variant	MODERATE	RYR1	RYR1	transcript	XM_023245508.2	protein_coding	33	c.4786G>A	p.Glu1596Lys
chrE2	15380706	C	T	PASS	missense_variant	MODERATE	RYR1	RYR1	transcript	XM_045047083.1	protein_coding	33	c.4786G>A	p.Glu1596Lys
chrE2	15383864	C	T	PASS	missense_variant	MODERATE	RYR1	RYR1	transcript	XM_023245508.2	protein_coding	30	c.4321G>A	p.Ala1441Thr
chrE2	15383864	C	T	PASS	missense_variant	MODERATE	RYR1	RYR1	transcript	XM_045047083.1	protein_coding	30	c.4321G>A	p.Ala1441Thr
chrE2	29031881	C	T	PASS	missense_variant	MODERATE	SALL1	SALL1	transcript	XM_019819744.3	protein_coding	3	c.1807G>A	p.Glu603Lys
chrE2	29031881	C	T	PASS	missense_variant	MODERATE	SALL1	SALL1	transcript	XM_019819745.3	protein_coding	3	c.1516G>A	p.Glu506Lys
chrE2	29031881	C	T	PASS	missense_variant	MODERATE	SALL1	SALL1	transcript	XM_045046091.1	protein_coding	2	c.1807G>A	p.Glu603Lys
chrE2	29031881	C	T	PASS	missense_variant	MODERATE	SALL1	SALL1	transcript	XM_023245148.2	protein_coding	3	c.1807G>A	p.Glu603Lys
chrE2	31823462	C	G	PASS	missense_variant	MODERATE	IRX3	IRX3	transcript	XM_023245118.2	protein_coding	2	c.1091G>C	p.Arg364Pro
chrE2	34085549	G	A	PASS	splice_region_variant&intron_variant	LOW	NLRC5	NLRC5	transcript	XM_045045654.1	protein_coding	29	c.4215-8G>A
chrE2	34085549	G	A	PASS	splice_region_variant&intron_variant	LOW	NLRC5	NLRC5	transcript	XM_011290148.3	protein_coding	31	c.4050-8G>A
chrE2	34085549	G	A	PASS	splice_region_variant&intron_variant	LOW	NLRC5	NLRC5	transcript	XM_019819771.3	protein_coding	31	c.4050-8G>A
chrE2	34085549	G	A	PASS	splice_region_variant&intron_variant	LOW	NLRC5	NLRC5	transcript	XM_045045642.1	protein_coding	29	c.4263-8G>A
chrE2	34085549	G	A	PASS	splice_region_variant&intron_variant	LOW	NLRC5	NLRC5	transcript	XM_045045643.1	protein_coding	29	c.4260-8G>A
chrE2	34085549	G	A	PASS	splice_region_variant&intron_variant	LOW	NLRC5	NLRC5	transcript	XM_045045644.1	protein_coding	29	c.4251-8G>A
chrE2	34085549	G	A	PASS	splice_region_variant&intron_variant	LOW	NLRC5	NLRC5	transcript	XM_045045645.1	protein_coding	29	c.4230-8G>A
chrE2	34085549	G	A	PASS	splice_region_variant&intron_variant	LOW	NLRC5	NLRC5	transcript	XM_045045646.1	protein_coding	29	c.4218-8G>A
chrE2	34085549	G	A	PASS	splice_region_variant&intron_variant	LOW	NLRC5	NLRC5	transcript	XM_045045647.1	protein_coding	29	c.4215-8G>A
chrE2	34085549	G	A	PASS	splice_region_variant&intron_variant	LOW	NLRC5	NLRC5	transcript	XM_045045648.1	protein_coding	28	c.4182-8G>A
chrE2	34085549	G	A	PASS	splice_region_variant&intron_variant	LOW	NLRC5	NLRC5	transcript	XM_045045649.1	protein_coding	28	c.4179-8G>A
chrE2	34085549	G	A	PASS	splice_region_variant&intron_variant	LOW	NLRC5	NLRC5	transcript	XM_045045650.1	protein_coding	29	c.4263-8G>A
chrE2	34085549	G	A	PASS	splice_region_variant&intron_variant	LOW	NLRC5	NLRC5	transcript	XM_045045651.1	protein_coding	28	c.4173-8G>A
chrE2	34085549	G	A	PASS	splice_region_variant&intron_variant	LOW	NLRC5	NLRC5	transcript	XM_045045652.1	protein_coding	28	c.4149-8G>A
chrE2	34085549	G	A	PASS	splice_region_variant&intron_variant	LOW	NLRC5	NLRC5	transcript	XM_045045653.1	protein_coding	27	c.4089-8G>A
chrE2	34487897	C	T	PASS	missense_variant	MODERATE	ADGRG5	ADGRG5	transcript	XM_045046134.1	protein_coding	6	c.401C>T	p.Pro134Leu
chrE2	34487897	C	T	PASS	missense_variant	MODERATE	ADGRG5	ADGRG5	transcript	XM_045046136.1	protein_coding	6	c.401C>T	p.Pro134Leu
chrE2	34487897	C	T	PASS	missense_variant	MODERATE	ADGRG5	ADGRG5	transcript	XM_006941542.3	protein_coding	5	c.311C>T	p.Pro104Leu
chrE2	34487897	C	T	PASS	missense_variant	MODERATE	ADGRG5	ADGRG5	transcript	XM_045046135.1	protein_coding	3	c.299C>T	p.Pro100Leu
chrE2	34597254	G	A	PASS	missense_variant	MODERATE	ADGRG3	ADGRG3	transcript	XM_045045694.1	protein_coding	10	c.1238G>A	p.Arg413His
chrE2	34597254	G	A	PASS	missense_variant	MODERATE	ADGRG3	ADGRG3	transcript	XM_019819797.3	protein_coding	10	c.1103G>A	p.Arg368His
chrE2	34597254	G	A	PASS	missense_variant	MODERATE	ADGRG3	ADGRG3	transcript	XM_045045695.1	protein_coding	10	c.1208G>A	p.Arg403His
chrE2	34597254	G	A	PASS	missense_variant	MODERATE	ADGRG3	ADGRG3	transcript	XM_045045696.1	protein_coding	9	c.1040G>A	p.Arg347His
chrE2	34650403	C	T	PASS	missense_variant	MODERATE	KATNB1	KATNB1	transcript	XM_003998077.6	protein_coding	12	c.1108C>T	p.Arg370Trp
chrE2	34650403	C	T	PASS	missense_variant	MODERATE	KATNB1	KATNB1	transcript	XM_006941546.5	protein_coding	12	c.1108C>T	p.Arg370Trp
chrE2	34650403	C	T	PASS	missense_variant	MODERATE	KATNB1	KATNB1	transcript	XM_045045542.1	protein_coding	9	c.862C>T	p.Arg288Trp
chrE2	37919948	G	T	PASS	splice_acceptor_variant&intron_variant	HIGH	LOC123382245	LOC123382245	transcript	XR_006590326.1	pseudogene	2	n.254-1G>T
chrE2	48320966	G	A	PASS	splice_region_variant&synonymous_variant	LOW	HYDIN	HYDIN	transcript	XM_023246143.2	protein_coding	48	c.7995G>A	p.Ala2665Ala
chrE2	48320966	G	A	PASS	splice_region_variant&synonymous_variant	LOW	HYDIN	HYDIN	transcript	XM_045046329.1	protein_coding	51	c.7995G>A	p.Ala2665Ala
chrE2	48320966	G	A	PASS	splice_region_variant&synonymous_variant	LOW	HYDIN	HYDIN	transcript	XM_045046327.1	protein_coding	51	c.7995G>A	p.Ala2665Ala
chrE2	48320966	G	A	PASS	splice_region_variant&synonymous_variant	LOW	HYDIN	HYDIN	transcript	XM_045046345.1	protein_coding	51	c.7995G>A	p.Ala2665Ala
chrE2	48320966	G	A	PASS	splice_region_variant&non_coding_transcript_exon_variant	LOW	HYDIN	HYDIN	transcript	XR_006590497.1	pseudogene	51	n.8385G>A
chrE2	48320966	G	A	PASS	splice_region_variant&non_coding_transcript_exon_variant	LOW	HYDIN	HYDIN	transcript	XR_006590496.1	pseudogene	51	n.8385G>A
chrE2	48320966	G	A	PASS	splice_region_variant&non_coding_transcript_exon_variant	LOW	HYDIN	HYDIN	transcript	XR_006590495.1	pseudogene	51	n.8385G>A
chrE2	48320966	G	A	PASS	splice_region_variant&synonymous_variant	LOW	HYDIN	HYDIN	transcript	XM_045046343.1	protein_coding	51	c.7995G>A	p.Ala2665Ala
chrE2	48320966	G	A	PASS	splice_region_variant&non_coding_transcript_exon_variant	LOW	HYDIN	HYDIN	transcript	XR_006590494.1	pseudogene	51	n.8385G>A
chrE2	48320966	G	A	PASS	splice_region_variant&synonymous_variant	LOW	HYDIN	HYDIN	transcript	XM_045046323.1	protein_coding	51	c.7995G>A	p.Ala2665Ala
chrE2	48320966	G	A	PASS	splice_region_variant&synonymous_variant	LOW	HYDIN	HYDIN	transcript	XM_045046325.1	protein_coding	49	c.7995G>A	p.Ala2665Ala
chrE2	48320966	G	A	PASS	splice_region_variant&synonymous_variant	LOW	HYDIN	HYDIN	transcript	XM_045046326.1	protein_coding	50	c.7995G>A	p.Ala2665Ala
chrE2	48320966	G	A	PASS	splice_region_variant&synonymous_variant	LOW	HYDIN	HYDIN	transcript	XM_045046328.1	protein_coding	50	c.7995G>A	p.Ala2665Ala
chrE2	48320966	G	A	PASS	splice_region_variant&synonymous_variant	LOW	HYDIN	HYDIN	transcript	XM_045046337.1	protein_coding	48	c.7833G>A	p.Ala2611Ala
chrE2	48320966	G	A	PASS	splice_region_variant&synonymous_variant	LOW	HYDIN	HYDIN	transcript	XM_045046336.1	protein_coding	51	c.7995G>A	p.Ala2665Ala
chrE2	48320966	G	A	PASS	splice_region_variant&synonymous_variant	LOW	HYDIN	HYDIN	transcript	XM_045046330.1	protein_coding	51	c.7995G>A	p.Ala2665Ala
chrE2	48320966	G	A	PASS	splice_region_variant&synonymous_variant	LOW	HYDIN	HYDIN	transcript	XM_045046331.1	protein_coding	50	c.7995G>A	p.Ala2665Ala
chrE2	48320966	G	A	PASS	splice_region_variant&synonymous_variant	LOW	HYDIN	HYDIN	transcript	XM_045046332.1	protein_coding	48	c.7995G>A	p.Ala2665Ala
chrE2	48320966	G	A	PASS	splice_region_variant&synonymous_variant	LOW	HYDIN	HYDIN	transcript	XM_023246145.2	protein_coding	48	c.7833G>A	p.Ala2611Ala
chrE2	48320966	G	A	PASS	splice_region_variant&synonymous_variant	LOW	HYDIN	HYDIN	transcript	XM_045046334.1	protein_coding	49	c.7995G>A	p.Ala2665Ala
chrE2	48320966	G	A	PASS	splice_region_variant&synonymous_variant	LOW	HYDIN	HYDIN	transcript	XM_045046333.1	protein_coding	48	c.7995G>A	p.Ala2665Ala
chrE2	48320966	G	A	PASS	splice_region_variant&synonymous_variant	LOW	HYDIN	HYDIN	transcript	XM_023246146.2	protein_coding	47	c.7605G>A	p.Ala2535Ala
chrE2	48320966	G	A	PASS	splice_region_variant&synonymous_variant	LOW	HYDIN	HYDIN	transcript	XM_045046339.1	protein_coding	43	c.7230G>A	p.Ala2410Ala
chrE2	48320966	G	A	PASS	splice_region_variant&synonymous_variant	LOW	HYDIN	HYDIN	transcript	XM_045046338.1	protein_coding	43	c.7344G>A	p.Ala2448Ala
chrE2	48320966	G	A	PASS	splice_region_variant&synonymous_variant	LOW	HYDIN	HYDIN	transcript	XM_045046341.1	protein_coding	42	c.7113G>A	p.Ala2371Ala
chrE2	48320966	G	A	PASS	splice_region_variant&synonymous_variant	LOW	HYDIN	HYDIN	transcript	XM_045046340.1	protein_coding	42	c.7113G>A	p.Ala2371Ala
chrE2	48320966	G	A	PASS	splice_region_variant&synonymous_variant	LOW	HYDIN	HYDIN	transcript	XM_045046342.1	protein_coding	42	c.7113G>A	p.Ala2371Ala
chrE2	48375104	T	C	PASS	missense_variant	MODERATE	HYDIN	HYDIN	transcript	XM_023246143.2	protein_coding	78	c.13235T>C	p.Val4412Ala
chrE2	48375104	T	C	PASS	missense_variant	MODERATE	HYDIN	HYDIN	transcript	XM_045046329.1	protein_coding	81	c.13235T>C	p.Val4412Ala
chrE2	48375104	T	C	PASS	missense_variant	MODERATE	HYDIN	HYDIN	transcript	XM_045046327.1	protein_coding	81	c.13235T>C	p.Val4412Ala
chrE2	48375104	T	C	PASS	missense_variant	MODERATE	HYDIN	HYDIN	transcript	XM_045046323.1	protein_coding	81	c.13235T>C	p.Val4412Ala
chrE2	48375104	T	C	PASS	missense_variant	MODERATE	HYDIN	HYDIN	transcript	XM_045046325.1	protein_coding	79	c.13235T>C	p.Val4412Ala
chrE2	48375104	T	C	PASS	missense_variant	MODERATE	HYDIN	HYDIN	transcript	XM_045046326.1	protein_coding	80	c.13235T>C	p.Val4412Ala
chrE2	48375104	T	C	PASS	missense_variant	MODERATE	HYDIN	HYDIN	transcript	XM_045046328.1	protein_coding	80	c.13235T>C	p.Val4412Ala
chrE2	48375104	T	C	PASS	missense_variant	MODERATE	HYDIN	HYDIN	transcript	XM_045046337.1	protein_coding	78	c.13073T>C	p.Val4358Ala
chrE2	48375104	T	C	PASS	missense_variant	MODERATE	HYDIN	HYDIN	transcript	XM_045046336.1	protein_coding	81	c.13235T>C	p.Val4412Ala
chrE2	48375104	T	C	PASS	missense_variant	MODERATE	HYDIN	HYDIN	transcript	XM_045046330.1	protein_coding	81	c.13235T>C	p.Val4412Ala
chrE2	48375104	T	C	PASS	missense_variant	MODERATE	HYDIN	HYDIN	transcript	XM_045046331.1	protein_coding	80	c.13235T>C	p.Val4412Ala
chrE2	48375104	T	C	PASS	missense_variant	MODERATE	HYDIN	HYDIN	transcript	XM_045046332.1	protein_coding	78	c.13235T>C	p.Val4412Ala
chrE2	48375104	T	C	PASS	missense_variant	MODERATE	HYDIN	HYDIN	transcript	XM_023246145.2	protein_coding	78	c.13073T>C	p.Val4358Ala
chrE2	48375104	T	C	PASS	missense_variant	MODERATE	HYDIN	HYDIN	transcript	XM_045046334.1	protein_coding	79	c.13235T>C	p.Val4412Ala
chrE2	48375104	T	C	PASS	missense_variant	MODERATE	HYDIN	HYDIN	transcript	XM_045046333.1	protein_coding	78	c.13235T>C	p.Val4412Ala
chrE2	48375104	T	C	PASS	missense_variant	MODERATE	HYDIN	HYDIN	transcript	XM_023246146.2	protein_coding	77	c.12845T>C	p.Val4282Ala
chrE2	48375104	T	C	PASS	missense_variant	MODERATE	HYDIN	HYDIN	transcript	XM_045046339.1	protein_coding	73	c.12470T>C	p.Val4157Ala
chrE2	48375104	T	C	PASS	missense_variant	MODERATE	HYDIN	HYDIN	transcript	XM_045046338.1	protein_coding	73	c.12584T>C	p.Val4195Ala
chrE2	48375104	T	C	PASS	missense_variant	MODERATE	HYDIN	HYDIN	transcript	XM_045046341.1	protein_coding	72	c.12353T>C	p.Val4118Ala
chrE2	48375104	T	C	PASS	missense_variant	MODERATE	HYDIN	HYDIN	transcript	XM_045046340.1	protein_coding	72	c.12353T>C	p.Val4118Ala
chrE2	48375104	T	C	PASS	missense_variant	MODERATE	HYDIN	HYDIN	transcript	XM_045046342.1	protein_coding	72	c.12353T>C	p.Val4118Ala
chrE2	55269211	G	A	PASS	missense_variant	MODERATE	PLCG2	PLCG2	transcript	XM_045046652.1	protein_coding	28	c.2213G>A	p.Arg738Gln
chrE2	55269211	G	A	PASS	missense_variant	MODERATE	PLCG2	PLCG2	transcript	XM_023245864.2	protein_coding	20	c.2099G>A	p.Arg700Gln
chrE2	55269211	G	A	PASS	missense_variant	MODERATE	PLCG2	PLCG2	transcript	XM_019820120.3	protein_coding	20	c.2099G>A	p.Arg700Gln
chrE2	55269211	G	A	PASS	missense_variant	MODERATE	PLCG2	PLCG2	transcript	XM_019820121.3	protein_coding	20	c.2099G>A	p.Arg700Gln
chrE2	55269211	G	A	PASS	missense_variant	MODERATE	PLCG2	PLCG2	transcript	XM_045046654.1	protein_coding	19	c.1898G>A	p.Arg633Gln
chrE2	55269211	G	A	PASS	missense_variant	MODERATE	PLCG2	PLCG2	transcript	XM_045046653.1	protein_coding	19	c.1997G>A	p.Arg666Gln
chrE2	55414813	C	T	PASS	splice_region_variant&intron_variant	LOW	HSD17B2	HSD17B2	transcript	XM_003998308.4	protein_coding	2	c.478+7C>T
chrE3	4777795	G	A	PASS	missense_variant	MODERATE	ZNF853	ZNF853	transcript	XM_045047345.1	protein_coding	3	c.1147C>T	p.Arg383Trp
chrE3	4777795	G	A	PASS	missense_variant	MODERATE	ZNF853	ZNF853	transcript	XM_045047346.1	protein_coding	3	c.1102C>T	p.Arg368Trp
chrE3	7305876	T	C	PASS	missense_variant	MODERATE	CNPY4	CNPY4	transcript	XM_003998475.4	protein_coding	1	c.17T>C	p.Leu6Ser
chrE3	7343456	C	T	PASS	missense_variant	MODERATE	LOC101098422	LOC101098422	transcript	XM_023246661.2	protein_coding	8	c.1325G>A	p.Gly442Asp
chrE3	7343456	C	T	PASS	missense_variant	MODERATE	LOC101098422	LOC101098422	transcript	XM_045048323.1	protein_coding	8	c.1325G>A	p.Gly442Asp
chrE3	7343456	C	T	PASS	missense_variant	MODERATE	LOC101098422	LOC101098422	transcript	XM_045048322.1	protein_coding	8	c.1325G>A	p.Gly442Asp
chrE3	7343456	C	T	PASS	missense_variant	MODERATE	LOC101098422	LOC101098422	transcript	XM_023246659.2	protein_coding	9	c.1202G>A	p.Gly401Asp
chrE3	7343456	C	T	PASS	missense_variant	MODERATE	LOC101098422	LOC101098422	transcript	XM_045048324.1	protein_coding	10	c.1202G>A	p.Gly401Asp
chrE3	7343456	C	T	PASS	missense_variant	MODERATE	LOC101098422	LOC101098422	transcript	XM_045048325.1	protein_coding	8	c.1202G>A	p.Gly401Asp
chrE3	7343456	C	T	PASS	missense_variant	MODERATE	LOC101098422	LOC101098422	transcript	XM_045048326.1	protein_coding	7	c.1178G>A	p.Gly393Asp
chrE3	7343456	C	T	PASS	missense_variant	MODERATE	LOC101098422	LOC101098422	transcript	XM_045048327.1	protein_coding	10	c.1178G>A	p.Gly393Asp
chrE3	7343456	C	T	PASS	missense_variant	MODERATE	LOC101098422	LOC101098422	transcript	XM_045048328.1	protein_coding	7	c.1112G>A	p.Gly371Asp
chrE3	7343517	G	A	PASS	missense_variant	MODERATE	LOC101098422	LOC101098422	transcript	XM_023246661.2	protein_coding	8	c.1264C>T	p.Pro422Ser
chrE3	7343517	G	A	PASS	missense_variant	MODERATE	LOC101098422	LOC101098422	transcript	XM_045048323.1	protein_coding	8	c.1264C>T	p.Pro422Ser
chrE3	7343517	G	A	PASS	missense_variant	MODERATE	LOC101098422	LOC101098422	transcript	XM_045048322.1	protein_coding	8	c.1264C>T	p.Pro422Ser
chrE3	7343517	G	A	PASS	missense_variant	MODERATE	LOC101098422	LOC101098422	transcript	XM_023246659.2	protein_coding	9	c.1141C>T	p.Pro381Ser
chrE3	7343517	G	A	PASS	missense_variant	MODERATE	LOC101098422	LOC101098422	transcript	XM_045048324.1	protein_coding	10	c.1141C>T	p.Pro381Ser
chrE3	7343517	G	A	PASS	missense_variant	MODERATE	LOC101098422	LOC101098422	transcript	XM_045048325.1	protein_coding	8	c.1141C>T	p.Pro381Ser
chrE3	7343517	G	A	PASS	missense_variant	MODERATE	LOC101098422	LOC101098422	transcript	XM_045048326.1	protein_coding	7	c.1117C>T	p.Pro373Ser
chrE3	7343517	G	A	PASS	missense_variant	MODERATE	LOC101098422	LOC101098422	transcript	XM_045048327.1	protein_coding	10	c.1117C>T	p.Pro373Ser
chrE3	7343517	G	A	PASS	missense_variant	MODERATE	LOC101098422	LOC101098422	transcript	XM_045048328.1	protein_coding	7	c.1051C>T	p.Pro351Ser
chrE3	19543913	G	A	PASS	missense_variant	MODERATE	GTF3C1	GTF3C1	transcript	XM_045047781.1	protein_coding	25	c.4045G>A	p.Gly1349Arg
chrE3	19543913	G	A	PASS	missense_variant	MODERATE	GTF3C1	GTF3C1	transcript	XM_011290562.4	protein_coding	25	c.3961G>A	p.Gly1321Arg
chrE3	24461652	A	G	PASS	missense_variant	MODERATE	ZP2	ZP2	transcript	NM_001009875.1	protein_coding	14	c.1567A>G	p.Ile523Val
chrE3	31565482	C	T	PASS	missense_variant	MODERATE	SNN	SNN	transcript	XM_023246825.2	protein_coding	2	c.110G>A	p.Arg37Gln
chrE3	31766510	C	T	PASS	splice_region_variant&intron_variant	LOW	LOC102899050	LOC102899050	transcript	XM_023247099.2	protein_coding	31	c.4559+8C>T
chrE3	31794654	C	CCT	PASS	frameshift_variant	HIGH	LOC102899050	LOC102899050	transcript	XM_023247099.2	protein_coding	43	c.6471_6472insCT	p.Gly2158fs
chrE3	37342120	G	C	PASS	splice_region_variant&intron_variant	LOW	CE3H16orf96	CE3H16orf96	transcript	XM_045048175.1	protein_coding	15	c.3188-8C>G
chrE3	37342120	G	C	PASS	splice_region_variant&intron_variant	LOW	CE3H16orf96	CE3H16orf96	transcript	XM_045048177.1	protein_coding	13	c.*42-8C>G
chrF1	11951720	G	C	PASS	missense_variant	MODERATE	SLC19A2	SLC19A2	transcript	NM_001039956.1	protein_coding	5	c.1221C>G	p.Asn407Lys
chrF1	11951720	G	C	PASS	missense_variant	MODERATE	SLC19A2	SLC19A2	transcript	XM_019821329.3	protein_coding	5	c.1068C>G	p.Asn356Lys
chrF1	12083084	C	T	PASS	splice_region_variant&synonymous_variant	LOW	SELP	SELP	transcript	XM_045049096.1	protein_coding	14	c.2964G>A	p.Ala988Ala
chrF1	12083084	C	T	PASS	splice_region_variant&synonymous_variant	LOW	SELP	SELP	transcript	XM_045049106.1	protein_coding	14	c.2433G>A	p.Ala811Ala
chrF1	12083084	C	T	PASS	splice_region_variant&synonymous_variant	LOW	SELP	SELP	transcript	XM_045049110.1	protein_coding	14	c.2292G>A	p.Ala764Ala
chrF1	12083084	C	T	PASS	splice_region_variant&synonymous_variant	LOW	SELP	SELP	transcript	XM_045049109.1	protein_coding	14	c.2349G>A	p.Ala783Ala
chrF1	12083084	C	T	PASS	splice_region_variant&synonymous_variant	LOW	SELP	SELP	transcript	XM_045049097.1	protein_coding	14	c.2961G>A	p.Ala987Ala
chrF1	12083084	C	T	PASS	splice_region_variant&synonymous_variant	LOW	SELP	SELP	transcript	XM_045049098.1	protein_coding	13	c.2778G>A	p.Ala926Ala
chrF1	12083084	C	T	PASS	splice_region_variant&synonymous_variant	LOW	SELP	SELP	transcript	XM_045049099.1	protein_coding	13	c.2778G>A	p.Ala926Ala
chrF1	12083084	C	T	PASS	splice_region_variant&synonymous_variant	LOW	SELP	SELP	transcript	XM_045049100.1	protein_coding	13	c.2778G>A	p.Ala926Ala
chrF1	12083084	C	T	PASS	splice_region_variant&synonymous_variant	LOW	SELP	SELP	transcript	XM_045049101.1	protein_coding	13	c.2778G>A	p.Ala926Ala
chrF1	12083084	C	T	PASS	splice_region_variant&synonymous_variant	LOW	SELP	SELP	transcript	XM_045049102.1	protein_coding	13	c.2751G>A	p.Ala917Ala
chrF1	12083084	C	T	PASS	splice_region_variant&synonymous_variant	LOW	SELP	SELP	transcript	XM_045049103.1	protein_coding	12	c.2592G>A	p.Ala864Ala
chrF1	12083084	C	T	PASS	splice_region_variant&synonymous_variant	LOW	SELP	SELP	transcript	XM_045049104.1	protein_coding	12	c.2565G>A	p.Ala855Ala
chrF1	12083084	C	T	PASS	splice_region_variant&synonymous_variant	LOW	SELP	SELP	transcript	XM_045049105.1	protein_coding	12	c.2565G>A	p.Ala855Ala
chrF1	12083084	C	T	PASS	splice_region_variant&synonymous_variant	LOW	SELP	SELP	transcript	XM_045049107.1	protein_coding	11	c.2403G>A	p.Ala801Ala
chrF1	12083084	C	T	PASS	splice_region_variant&synonymous_variant	LOW	SELP	SELP	transcript	XM_045049108.1	protein_coding	11	c.2379G>A	p.Ala793Ala
chrF1	12086248	G	A	PASS	missense_variant	MODERATE	SELP	SELP	transcript	XM_045049096.1	protein_coding	12	c.2711C>T	p.Thr904Met
chrF1	12086248	G	A	PASS	missense_variant	MODERATE	SELP	SELP	transcript	XM_045049106.1	protein_coding	12	c.2180C>T	p.Thr727Met
chrF1	12086248	G	A	PASS	missense_variant	MODERATE	SELP	SELP	transcript	XM_045049110.1	protein_coding	12	c.2039C>T	p.Thr680Met
chrF1	12086248	G	A	PASS	missense_variant	MODERATE	SELP	SELP	transcript	XM_045049109.1	protein_coding	12	c.2096C>T	p.Thr699Met
chrF1	12086248	G	A	PASS	missense_variant	MODERATE	SELP	SELP	transcript	XM_045049097.1	protein_coding	12	c.2708C>T	p.Thr903Met
chrF1	12086248	G	A	PASS	missense_variant	MODERATE	SELP	SELP	transcript	XM_045049098.1	protein_coding	11	c.2525C>T	p.Thr842Met
chrF1	12086248	G	A	PASS	missense_variant	MODERATE	SELP	SELP	transcript	XM_045049099.1	protein_coding	11	c.2525C>T	p.Thr842Met
chrF1	12086248	G	A	PASS	missense_variant	MODERATE	SELP	SELP	transcript	XM_045049100.1	protein_coding	11	c.2525C>T	p.Thr842Met
chrF1	12086248	G	A	PASS	missense_variant	MODERATE	SELP	SELP	transcript	XM_045049101.1	protein_coding	11	c.2525C>T	p.Thr842Met
chrF1	12086248	G	A	PASS	missense_variant	MODERATE	SELP	SELP	transcript	XM_045049103.1	protein_coding	10	c.2339C>T	p.Thr780Met
chrF1	12086248	G	A	PASS	missense_variant	MODERATE	SELP	SELP	transcript	XM_045049107.1	protein_coding	9	c.2150C>T	p.Thr717Met
chrF1	12086302	G	A	PASS	missense_variant	MODERATE	SELP	SELP	transcript	XM_045049096.1	protein_coding	12	c.2657C>T	p.Thr886Ile
chrF1	12086302	G	A	PASS	missense_variant	MODERATE	SELP	SELP	transcript	XM_045049106.1	protein_coding	12	c.2126C>T	p.Thr709Ile
chrF1	12086302	G	A	PASS	missense_variant	MODERATE	SELP	SELP	transcript	XM_045049110.1	protein_coding	12	c.1985C>T	p.Thr662Ile
chrF1	12086302	G	A	PASS	missense_variant	MODERATE	SELP	SELP	transcript	XM_045049109.1	protein_coding	12	c.2042C>T	p.Thr681Ile
chrF1	12086302	G	A	PASS	missense_variant	MODERATE	SELP	SELP	transcript	XM_045049097.1	protein_coding	12	c.2654C>T	p.Thr885Ile
chrF1	12086302	G	A	PASS	missense_variant	MODERATE	SELP	SELP	transcript	XM_045049098.1	protein_coding	11	c.2471C>T	p.Thr824Ile
chrF1	12086302	G	A	PASS	missense_variant	MODERATE	SELP	SELP	transcript	XM_045049099.1	protein_coding	11	c.2471C>T	p.Thr824Ile
chrF1	12086302	G	A	PASS	missense_variant	MODERATE	SELP	SELP	transcript	XM_045049100.1	protein_coding	11	c.2471C>T	p.Thr824Ile
chrF1	12086302	G	A	PASS	missense_variant	MODERATE	SELP	SELP	transcript	XM_045049101.1	protein_coding	11	c.2471C>T	p.Thr824Ile
chrF1	12086302	G	A	PASS	missense_variant	MODERATE	SELP	SELP	transcript	XM_045049103.1	protein_coding	10	c.2285C>T	p.Thr762Ile
chrF1	12086302	G	A	PASS	missense_variant	MODERATE	SELP	SELP	transcript	XM_045049107.1	protein_coding	9	c.2096C>T	p.Thr699Ile
chrF1	42063945	G	A	PASS	missense_variant	MODERATE	LAX1	LAX1	transcript	XM_006942885.5	protein_coding	6	c.874G>A	p.Val292Ile
chrF1	42063945	G	A	PASS	missense_variant	MODERATE	LAX1	LAX1	transcript	XM_019822021.3	protein_coding	6	c.874G>A	p.Val292Ile
chrF1	42063945	G	A	PASS	missense_variant	MODERATE	LAX1	LAX1	transcript	XM_045049017.1	protein_coding	7	c.874G>A	p.Val292Ile
chrF1	42063945	G	A	PASS	missense_variant	MODERATE	LAX1	LAX1	transcript	XM_045049018.1	protein_coding	7	c.712G>A	p.Val238Ile
chrF1	42063945	G	A	PASS	missense_variant	MODERATE	LAX1	LAX1	transcript	XM_045049019.1	protein_coding	7	c.712G>A	p.Val238Ile
chrF1	42063945	G	A	PASS	missense_variant	MODERATE	LAX1	LAX1	transcript	XM_006942886.5	protein_coding	6	c.874G>A	p.Val292Ile
chrF1	42063945	G	A	PASS	missense_variant	MODERATE	LAX1	LAX1	transcript	XM_019822022.3	protein_coding	6	c.874G>A	p.Val292Ile
chrF1	42063945	G	A	PASS	missense_variant	MODERATE	LAX1	LAX1	transcript	XM_045049016.1	protein_coding	5	c.874G>A	p.Val292Ile
chrF1	42063945	G	A	PASS	missense_variant	MODERATE	LAX1	LAX1	transcript	XM_019822028.3	protein_coding	5	c.712G>A	p.Val238Ile
chrF1	42064138	C	T	PASS	missense_variant	MODERATE	LAX1	LAX1	transcript	XM_006942885.5	protein_coding	6	c.1067C>T	p.Pro356Leu
chrF1	42064138	C	T	PASS	missense_variant	MODERATE	LAX1	LAX1	transcript	XM_019822021.3	protein_coding	6	c.1067C>T	p.Pro356Leu
chrF1	42064138	C	T	PASS	missense_variant	MODERATE	LAX1	LAX1	transcript	XM_045049017.1	protein_coding	7	c.1067C>T	p.Pro356Leu
chrF1	42064138	C	T	PASS	missense_variant	MODERATE	LAX1	LAX1	transcript	XM_045049018.1	protein_coding	7	c.905C>T	p.Pro302Leu
chrF1	42064138	C	T	PASS	missense_variant	MODERATE	LAX1	LAX1	transcript	XM_045049019.1	protein_coding	7	c.905C>T	p.Pro302Leu
chrF1	42064138	C	T	PASS	missense_variant	MODERATE	LAX1	LAX1	transcript	XM_006942886.5	protein_coding	6	c.1067C>T	p.Pro356Leu
chrF1	42064138	C	T	PASS	missense_variant	MODERATE	LAX1	LAX1	transcript	XM_019822022.3	protein_coding	6	c.1067C>T	p.Pro356Leu
chrF1	42064138	C	T	PASS	missense_variant	MODERATE	LAX1	LAX1	transcript	XM_045049016.1	protein_coding	5	c.1067C>T	p.Pro356Leu
chrF1	42064138	C	T	PASS	missense_variant	MODERATE	LAX1	LAX1	transcript	XM_019822028.3	protein_coding	5	c.905C>T	p.Pro302Leu
chrF1	44725624	A	G	PASS	missense_variant	MODERATE	LOC102900754	LOC102900754	transcript	XM_045048630.1	protein_coding	17	c.2632T>C	p.Tyr878His
chrF1	55580250	G	T	PASS	missense_variant	MODERATE	RRP15	RRP15	transcript	XM_003999505.5	protein_coding	5	c.850G>T	p.Asp284Tyr
chrF1	63407346	G	A	PASS	missense_variant&splice_region_variant	MODERATE	TRNAG-UCC_12	TRNAG-UCC_12	transcript	unassigned_transcript_733	protein_coding	1	c.71C>T	p.Ala24Val
chrF1	63451659	C	T	PASS	missense_variant	MODERATE	TRNAG-GCC_13	TRNAG-GCC_13	transcript	unassigned_transcript_755	protein_coding	1	c.37C>T	p.Arg13Cys
chrF1	64007583	G	A	PASS	missense_variant	MODERATE	CD48	CD48	transcript	XM_019822315.3	protein_coding	2	c.100G>A	p.Val34Ile
chrF1	64007583	G	A	PASS	missense_variant	MODERATE	CD48	CD48	transcript	XM_019822316.3	protein_coding	2	c.100G>A	p.Val34Ile
chrF1	64007583	G	A	PASS	missense_variant	MODERATE	CD48	CD48	transcript	XM_006943036.5	protein_coding	2	c.100G>A	p.Val34Ile
chrF1	66334827	A	G	PASS	missense_variant	MODERATE	FCRL3	FCRL3	transcript	XM_023247510.2	protein_coding	12	c.1919A>G	p.His640Arg
chrF1	66334827	A	G	PASS	missense_variant	MODERATE	FCRL3	FCRL3	transcript	XM_023247512.2	protein_coding	12	c.1919A>G	p.His640Arg
chrF1	66334827	A	G	PASS	missense_variant	MODERATE	FCRL3	FCRL3	transcript	XM_023247513.2	protein_coding	12	c.1919A>G	p.His640Arg
chrF1	66334827	A	G	PASS	missense_variant	MODERATE	FCRL3	FCRL3	transcript	XM_019822368.3	protein_coding	10	c.1742A>G	p.His581Arg
chrF1	66334827	A	G	PASS	missense_variant	MODERATE	FCRL3	FCRL3	transcript	XM_023247511.2	protein_coding	12	c.1919A>G	p.His640Arg
chrF1	66334827	A	G	PASS	missense_variant	MODERATE	FCRL3	FCRL3	transcript	XM_045048773.1	protein_coding	10	c.1742A>G	p.His581Arg
chrF1	66334827	A	G	PASS	missense_variant	MODERATE	FCRL3	FCRL3	transcript	XM_019822364.3	protein_coding	11	c.1862A>G	p.His621Arg
chrF1	66334827	A	G	PASS	missense_variant	MODERATE	FCRL3	FCRL3	transcript	XM_045048772.1	protein_coding	11	c.1862A>G	p.His621Arg
chrF1	66334892	G	T	PASS	splice_region_variant&intron_variant	LOW	FCRL3	FCRL3	transcript	XM_023247510.2	protein_coding	12	c.1978+6G>T
chrF1	66334892	G	T	PASS	splice_region_variant&intron_variant	LOW	FCRL3	FCRL3	transcript	XM_023247512.2	protein_coding	12	c.1978+6G>T
chrF1	66334892	G	T	PASS	splice_region_variant&intron_variant	LOW	FCRL3	FCRL3	transcript	XM_023247513.2	protein_coding	12	c.1978+6G>T
chrF1	66334892	G	T	PASS	splice_region_variant&intron_variant	LOW	FCRL3	FCRL3	transcript	XM_019822368.3	protein_coding	10	c.1801+6G>T
chrF1	66334892	G	T	PASS	splice_region_variant&intron_variant	LOW	FCRL3	FCRL3	transcript	XM_023247511.2	protein_coding	12	c.1978+6G>T
chrF1	66334892	G	T	PASS	splice_region_variant&intron_variant	LOW	FCRL3	FCRL3	transcript	XM_045048773.1	protein_coding	10	c.1801+6G>T
chrF1	66334892	G	T	PASS	splice_region_variant&intron_variant	LOW	FCRL3	FCRL3	transcript	XM_019822364.3	protein_coding	11	c.1921+6G>T
chrF1	66334892	G	T	PASS	splice_region_variant&intron_variant	LOW	FCRL3	FCRL3	transcript	XM_045048772.1	protein_coding	11	c.1921+6G>T
chrF1	66337193	G	A	PASS	missense_variant	MODERATE	FCRL3	FCRL3	transcript	XM_023247510.2	protein_coding	15	c.2167G>A	p.Ala723Thr
chrF1	66337193	G	A	PASS	missense_variant	MODERATE	FCRL3	FCRL3	transcript	XM_023247512.2	protein_coding	14	c.2098G>A	p.Ala700Thr
chrF1	66337193	G	A	PASS	missense_variant	MODERATE	FCRL3	FCRL3	transcript	XM_023247513.2	protein_coding	14	c.2086G>A	p.Ala696Thr
chrF1	66337193	G	A	PASS	missense_variant	MODERATE	FCRL3	FCRL3	transcript	XM_019822368.3	protein_coding	13	c.1990G>A	p.Ala664Thr
chrF1	66337193	G	A	PASS	missense_variant	MODERATE	FCRL3	FCRL3	transcript	XM_023247511.2	protein_coding	15	c.2155G>A	p.Ala719Thr
chrF1	66337193	G	A	PASS	missense_variant	MODERATE	FCRL3	FCRL3	transcript	XM_045048773.1	protein_coding	12	c.1921G>A	p.Ala641Thr
chrF1	66337193	G	A	PASS	missense_variant	MODERATE	FCRL3	FCRL3	transcript	XM_019822364.3	protein_coding	14	c.2110G>A	p.Ala704Thr
chrF1	66337193	G	A	PASS	missense_variant	MODERATE	FCRL3	FCRL3	transcript	XM_019822369.3	protein_coding	12	c.1921G>A	p.Ala641Thr
chrF1	66337193	G	A	PASS	missense_variant	MODERATE	FCRL3	FCRL3	transcript	XM_019822370.3	protein_coding	12	c.1909G>A	p.Ala637Thr
chrF1	66337193	G	A	PASS	missense_variant	MODERATE	FCRL3	FCRL3	transcript	XM_045048772.1	protein_coding	13	c.2041G>A	p.Ala681Thr
chrF1	66373534	C	T	PASS	missense_variant	MODERATE	FCRL4	FCRL4	transcript	XM_006943109.5	protein_coding	6	c.932C>T	p.Ala311Val
chrF1	66435623	C	T	PASS	missense_variant	MODERATE	FCRL5	FCRL5	transcript	XM_023247237.2	protein_coding	11	c.2381C>T	p.Thr794Met
chrF1	66435623	C	T	PASS	missense_variant	MODERATE	FCRL5	FCRL5	transcript	XM_045048497.1	protein_coding	10	c.2102C>T	p.Thr701Met
chrF1	66435623	C	T	PASS	missense_variant	MODERATE	FCRL5	FCRL5	transcript	XM_045048493.1	protein_coding	10	c.2126C>T	p.Thr709Met
chrF1	66435623	C	T	PASS	missense_variant	MODERATE	FCRL5	FCRL5	transcript	XM_045048495.1	protein_coding	9	c.2105C>T	p.Thr702Met
chrF1	66435623	C	T	PASS	missense_variant	MODERATE	FCRL5	FCRL5	transcript	XM_023247238.2	protein_coding	10	c.2360C>T	p.Thr787Met
chrF1	66435623	C	T	PASS	missense_variant	MODERATE	FCRL5	FCRL5	transcript	XM_023247239.2	protein_coding	10	c.2102C>T	p.Thr701Met
chrF1	66435623	C	T	PASS	missense_variant	MODERATE	FCRL5	FCRL5	transcript	XM_045048494.1	protein_coding	10	c.2108C>T	p.Thr703Met
chrF1	67594885	A	G	PASS	missense_variant&splice_region_variant	MODERATE	LOC101087446	LOC101087446	transcript	XM_045048745.1	protein_coding	31	c.6416A>G	p.Glu2139Gly
chrF1	67594885	A	G	PASS	missense_variant&splice_region_variant	MODERATE	LOC101087446	LOC101087446	transcript	XM_045048748.1	protein_coding	31	c.6416A>G	p.Glu2139Gly
chrF1	67594885	A	G	PASS	missense_variant&splice_region_variant	MODERATE	LOC101087446	LOC101087446	transcript	XM_045048747.1	protein_coding	31	c.6416A>G	p.Glu2139Gly
chrF1	67594885	A	G	PASS	missense_variant&splice_region_variant	MODERATE	LOC101087446	LOC101087446	transcript	XM_045048746.1	protein_coding	31	c.6416A>G	p.Glu2139Gly
chrF1	67594885	A	G	PASS	missense_variant&splice_region_variant	MODERATE	LOC101087446	LOC101087446	transcript	XM_011291184.4	protein_coding	30	c.6398A>G	p.Glu2133Gly
chrF1	67594885	A	G	PASS	missense_variant&splice_region_variant	MODERATE	LOC101087446	LOC101087446	transcript	XM_023247673.2	protein_coding	30	c.6401A>G	p.Glu2134Gly
chrF1	67594885	A	G	PASS	missense_variant&splice_region_variant	MODERATE	LOC101087446	LOC101087446	transcript	XM_045048742.1	protein_coding	30	c.6413A>G	p.Glu2138Gly
chrF1	67594885	A	G	PASS	missense_variant&splice_region_variant	MODERATE	LOC101087446	LOC101087446	transcript	XM_045048743.1	protein_coding	30	c.6413A>G	p.Glu2138Gly
chrF1	67594885	A	G	PASS	missense_variant&splice_region_variant	MODERATE	LOC101087446	LOC101087446	transcript	XM_045048744.1	protein_coding	29	c.6230A>G	p.Glu2077Gly
chrF1	67594885	A	G	PASS	missense_variant&splice_region_variant	MODERATE	LOC101087446	LOC101087446	transcript	XM_045048750.1	protein_coding	18	c.4634A>G	p.Glu1545Gly
chrF1	67594885	A	G	PASS	missense_variant&splice_region_variant	MODERATE	LOC101087446	LOC101087446	transcript	XM_045048751.1	protein_coding	18	c.4628A>G	p.Glu1543Gly
chrF1	68119061	C	T	PASS	splice_region_variant&intron_variant	LOW	SHC1	SHC1	transcript	XM_045049181.1	protein_coding	9	c.1183-8C>T
chrF1	68119061	C	T	PASS	splice_region_variant&intron_variant	LOW	SHC1	SHC1	transcript	XM_045049184.1	protein_coding	9	c.853-8C>T
chrF1	68119061	C	T	PASS	splice_region_variant&intron_variant	LOW	SHC1	SHC1	transcript	XM_045049185.1	protein_coding	9	c.853-8C>T
chrF1	68119061	C	T	PASS	splice_region_variant&intron_variant	LOW	SHC1	SHC1	transcript	XM_045049182.1	protein_coding	8	c.1183-8C>T
chrF1	68119061	C	T	PASS	splice_region_variant&intron_variant	LOW	SHC1	SHC1	transcript	XM_003999731.6	protein_coding	8	c.1183-8C>T
NW_025408522.1	43826	TCGCCGC	T	PASS	disruptive_inframe_deletion	MODERATE	LOC123383644	LOC123383644	transcript	XM_045051620.1	protein_coding	2	c.561_566delCGCCGC	p.Ala188_Ala189del
NW_025408522.1	43826	TCGCCGC	T	PASS	disruptive_inframe_deletion	MODERATE	LOC123383644	LOC123383644	transcript	XM_045051628.1	protein_coding	3	c.231_236delCGCCGC	p.Ala78_Ala79del
NW_025408522.1	43826	TCGCCGC	T	PASS	disruptive_inframe_deletion	MODERATE	LOC123383644	LOC123383644	transcript	XM_045051621.1	protein_coding	2	c.561_566delCGCCGC	p.Ala188_Ala189del
NW_025408522.1	43826	TCGCCGC	T	PASS	disruptive_inframe_deletion	MODERATE	LOC123383644	LOC123383644	transcript	XM_045051622.1	protein_coding	2	c.561_566delCGCCGC	p.Ala188_Ala189del
NW_025408522.1	43826	TCGCCGC	T	PASS	disruptive_inframe_deletion	MODERATE	LOC123383644	LOC123383644	transcript	XM_045051623.1	protein_coding	2	c.561_566delCGCCGC	p.Ala188_Ala189del
NW_025408522.1	43826	TCGCCGC	T	PASS	disruptive_inframe_deletion	MODERATE	LOC123383644	LOC123383644	transcript	XM_045051625.1	protein_coding	2	c.561_566delCGCCGC	p.Ala188_Ala189del
NW_025408522.1	43826	TCGCCGC	T	PASS	disruptive_inframe_deletion	MODERATE	LOC123383644	LOC123383644	transcript	XM_045051626.1	protein_coding	2	c.561_566delCGCCGC	p.Ala188_Ala189del
NW_025408522.1	43826	TCGCCGC	T	PASS	disruptive_inframe_deletion	MODERATE	LOC123383644	LOC123383644	transcript	XM_045051627.1	protein_coding	2	c.561_566delCGCCGC	p.Ala188_Ala189del
NW_025408522.1	43826	TCGCCGC	T	PASS	disruptive_inframe_deletion	MODERATE	LOC123383644	LOC123383644	transcript	XM_045051624.1	protein_coding	2	c.561_566delCGCCGC	p.Ala188_Ala189del
NW_025408522.1	134354	GCTT	G	PASS	conservative_inframe_deletion	MODERATE	LOC109496868	LOC109496868	transcript	XM_045051604.1	protein_coding	28	c.2389_2391delAAG	p.Lys797del
NW_025408522.1	134354	GCTT	G	PASS	conservative_inframe_deletion	MODERATE	LOC109496868	LOC109496868	transcript	XM_045051616.1	protein_coding	28	c.2389_2391delAAG	p.Lys797del
NW_025408522.1	134354	GCTT	G	PASS	conservative_inframe_deletion	MODERATE	LOC109496868	LOC109496868	transcript	XM_045051614.1	protein_coding	21	c.1435_1437delAAG	p.Lys479del
NW_025408522.1	134354	GCTT	G	PASS	conservative_inframe_deletion	MODERATE	LOC109496868	LOC109496868	transcript	XM_045051612.1	protein_coding	25	c.1693_1695delAAG	p.Lys565del
NW_025408522.1	134354	GCTT	G	PASS	conservative_inframe_deletion	MODERATE	LOC109496868	LOC109496868	transcript	XM_045051613.1	protein_coding	24	c.1627_1629delAAG	p.Lys543del
NW_025408522.1	134354	GCTT	G	PASS	conservative_inframe_deletion	MODERATE	LOC109496868	LOC109496868	transcript	XM_045051611.1	protein_coding	28	c.2029_2031delAAG	p.Lys677del
NW_025408522.1	134354	GCTT	G	PASS	conservative_inframe_deletion	MODERATE	LOC109496868	LOC109496868	transcript	XM_045051606.1	protein_coding	27	c.2323_2325delAAG	p.Lys775del
NW_025408522.1	134354	GCTT	G	PASS	conservative_inframe_deletion	MODERATE	LOC109496868	LOC109496868	transcript	XM_045051607.1	protein_coding	27	c.2320_2322delAAG	p.Lys774del
NW_025408522.1	134354	GCTT	G	PASS	conservative_inframe_deletion	MODERATE	LOC109496868	LOC109496868	transcript	XM_045051605.1	protein_coding	28	c.2386_2388delAAG	p.Lys796del
NW_025408522.1	134354	GCTT	G	PASS	conservative_inframe_deletion	MODERATE	LOC109496868	LOC109496868	transcript	XM_045051608.1	protein_coding	28	c.2389_2391delAAG	p.Lys797del
NW_025408522.1	134354	GCTT	G	PASS	conservative_inframe_deletion	MODERATE	LOC109496868	LOC109496868	transcript	XM_045051609.1	protein_coding	26	c.2125_2127delAAG	p.Lys709del
NW_025408522.1	134354	GCTT	G	PASS	conservative_inframe_deletion	MODERATE	LOC109496868	LOC109496868	transcript	XM_045051610.1	protein_coding	25	c.2059_2061delAAG	p.Lys687del
NW_025408522.1	134354	GCTT	G	PASS	conservative_inframe_deletion	MODERATE	LOC109496868	LOC109496868	transcript	XM_045051615.1	protein_coding	28	c.2389_2391delAAG	p.Lys797del
chrF2	5947074	G	A	PASS	splice_region_variant&intron_variant	LOW	LOC109495971	LOC109495971	transcript	XR_002151700.2	pseudogene	2	n.1071-8G>A
chrF2	16969384	G	A	PASS	missense_variant	MODERATE	RRS1	RRS1	transcript	XM_003999856.6	protein_coding	1	c.250G>A	p.Val84Ile
chrF2	74285264	T	C	PASS	missense_variant	MODERATE	TG	TG	transcript	XM_045049595.1	protein_coding	9	c.1643T>C	p.Leu548Pro
chrF2	74285264	T	C	PASS	missense_variant	MODERATE	TG	TG	transcript	XM_045049597.1	protein_coding	9	c.1643T>C	p.Leu548Pro
chrF2	74285264	T	C	PASS	missense_variant	MODERATE	TG	TG	transcript	XM_045049596.1	protein_coding	9	c.1643T>C	p.Leu548Pro
chrF2	74285264	T	C	PASS	missense_variant	MODERATE	TG	TG	transcript	XM_004000124.5	protein_coding	9	c.1574T>C	p.Leu525Pro
chrF2	74330256	T	C	PASS	missense_variant	MODERATE	TG	TG	transcript	XM_045049595.1	protein_coding	24	c.4972T>C	p.Trp1658Arg
chrF2	74330256	T	C	PASS	missense_variant	MODERATE	TG	TG	transcript	XM_045049597.1	protein_coding	24	c.4972T>C	p.Trp1658Arg
chrF2	74330256	T	C	PASS	missense_variant	MODERATE	TG	TG	transcript	XM_045049596.1	protein_coding	24	c.4972T>C	p.Trp1658Arg
chrF2	74330256	T	C	PASS	missense_variant	MODERATE	TG	TG	transcript	XM_004000124.5	protein_coding	24	c.4903T>C	p.Trp1635Arg
chrF2	82245625	G	T	PASS	missense_variant	MODERATE	MAFA	MAFA	transcript	XM_023248573.2	protein_coding	1	c.995C>A	p.Ala332Glu
chrF2	82482465	C	A	PASS	missense_variant	MODERATE	FAM83H	FAM83H	transcript	XM_023248745.2	protein_coding	5	c.3283G>T	p.Gly1095Cys
chrF2	82482465	C	A	PASS	missense_variant	MODERATE	FAM83H	FAM83H	transcript	XM_045049687.1	protein_coding	4	c.2527G>T	p.Gly843Cys
chrF2	82482465	C	A	PASS	missense_variant	MODERATE	FAM83H	FAM83H	transcript	XM_023248746.2	protein_coding	5	c.2989G>T	p.Gly997Cys
chrF2	82482465	C	A	PASS	missense_variant	MODERATE	FAM83H	FAM83H	transcript	XM_023248748.2	protein_coding	5	c.2989G>T	p.Gly997Cys
chrF2	82482465	C	A	PASS	missense_variant	MODERATE	FAM83H	FAM83H	transcript	XM_045049686.1	protein_coding	5	c.2989G>T	p.Gly997Cys
chrF2	82482465	C	A	PASS	missense_variant	MODERATE	FAM83H	FAM83H	transcript	XM_023248747.2	protein_coding	5	c.2989G>T	p.Gly997Cys
chrF2	82482465	C	A	PASS	missense_variant	MODERATE	FAM83H	FAM83H	transcript	XM_023248744.2	protein_coding	5	c.3061G>T	p.Gly1021Cys
chrF2	82486819	G	A	PASS	missense_variant	MODERATE	FAM83H	FAM83H	transcript	XM_023248745.2	protein_coding	1	c.112C>T	p.Pro38Ser
chrF2	82548931	GCCCCGCCTCGCGCCCGC	G	PASS	frameshift_variant	HIGH	LOC123383043	LOC123383043	transcript	XM_045049699.1	protein_coding	1	c.599_615delGCCCGCCCCCGCCTCGC	p.Arg200fs
chrF2	82573723	C	T	PASS	missense_variant	MODERATE	EPPK1	EPPK1	transcript	XM_045049751.1	protein_coding	2	c.6289G>A	p.Ala2097Thr
chrF2	82573723	C	T	PASS	missense_variant	MODERATE	EPPK1	EPPK1	transcript	XM_045049753.1	protein_coding	2	c.6289G>A	p.Ala2097Thr
chrF2	82573723	C	T	PASS	missense_variant	MODERATE	EPPK1	EPPK1	transcript	XM_045049752.1	protein_coding	2	c.6289G>A	p.Ala2097Thr
chrF2	82574883	C	T	PASS	missense_variant	MODERATE	EPPK1	EPPK1	transcript	XM_045049751.1	protein_coding	2	c.5129G>A	p.Arg1710Gln
chrF2	82574883	C	T	PASS	missense_variant	MODERATE	EPPK1	EPPK1	transcript	XM_045049753.1	protein_coding	2	c.5129G>A	p.Arg1710Gln
chrF2	82574883	C	T	PASS	missense_variant	MODERATE	EPPK1	EPPK1	transcript	XM_045049752.1	protein_coding	2	c.5129G>A	p.Arg1710Gln
chrF2	82575568	C	T	PASS	missense_variant	MODERATE	EPPK1	EPPK1	transcript	XM_045049751.1	protein_coding	2	c.4444G>A	p.Val1482Ile
chrF2	82575568	C	T	PASS	missense_variant	MODERATE	EPPK1	EPPK1	transcript	XM_045049753.1	protein_coding	2	c.4444G>A	p.Val1482Ile
chrF2	82575568	C	T	PASS	missense_variant	MODERATE	EPPK1	EPPK1	transcript	XM_045049752.1	protein_coding	2	c.4444G>A	p.Val1482Ile
chrF2	82584804	C	G	PASS	missense_variant	MODERATE	LOC111558528	LOC111558528	transcript	XM_023248349.2	protein_coding	6	c.569C>G	p.Ser190Trp
chrF2	83143960	G	A	PASS	missense_variant	MODERATE	RECQL4	RECQL4	transcript	XM_045049777.1	protein_coding	9	c.1586C>T	p.Ala529Val
chrF2	83153354	C	T	PASS	missense_variant	MODERATE	LRRC24	LRRC24	transcript	XM_019823284.3	protein_coding	3	c.695G>A	p.Arg232His
chrF2	83153354	C	T	PASS	missense_variant	MODERATE	LRRC24	LRRC24	transcript	XM_045049864.1	protein_coding	3	c.431G>A	p.Arg144His
chrF2	83153354	C	T	PASS	missense_variant	MODERATE	LRRC24	LRRC24	transcript	XM_006943442.4	protein_coding	3	c.431G>A	p.Arg144His
chrF2	83153354	C	T	PASS	missense_variant	MODERATE	LRRC24	LRRC24	transcript	XM_023248277.2	protein_coding	3	c.695G>A	p.Arg232His
chrF2	83156661	G	C	PASS	missense_variant	MODERATE	CF2H8orf82	CF2H8orf82	transcript	XM_023248284.2	protein_coding	3	c.376C>G	p.Pro126Ala
chrF2	83318789	G	C	PASS	missense_variant	MODERATE	ZNF517	ZNF517	transcript	XM_045050223.1	protein_coding	4	c.401C>G	p.Ala134Gly
chrF2	83318789	G	C	PASS	missense_variant	MODERATE	ZNF517	ZNF517	transcript	XM_019823301.3	protein_coding	3	c.95C>G	p.Ala32Gly
chrF2	83318789	G	C	PASS	missense_variant	MODERATE	ZNF517	ZNF517	transcript	XM_045050224.1	protein_coding	4	c.260C>G	p.Ala87Gly
chrF2	83442255	C	G	PASS	missense_variant	MODERATE	LOC101098926	LOC101098926	transcript	XM_019823287.2	protein_coding	4	c.116G>C	p.Gly39Ala
chrF2	83442255	C	G	PASS	missense_variant	MODERATE	LOC101098926	LOC101098926	transcript	XM_045049651.1	protein_coding	3	c.116G>C	p.Gly39Ala
chrX	8123250	C	T	PASS	missense_variant	MODERATE	ARHGAP6	ARHGAP6	transcript	XM_019823543.3	protein_coding	13	c.2563G>A	p.Ala855Thr
chrX	8123250	C	T	PASS	missense_variant	MODERATE	ARHGAP6	ARHGAP6	transcript	XM_045050343.1	protein_coding	13	c.1963G>A	p.Ala655Thr
chrX	8123250	C	T	PASS	missense_variant	MODERATE	ARHGAP6	ARHGAP6	transcript	XM_023248926.2	protein_coding	13	c.1963G>A	p.Ala655Thr
chrX	8123250	C	T	PASS	missense_variant	MODERATE	ARHGAP6	ARHGAP6	transcript	XM_023248925.2	protein_coding	13	c.2029G>A	p.Ala677Thr
chrX	8123250	C	T	PASS	missense_variant	MODERATE	ARHGAP6	ARHGAP6	transcript	XM_045050342.1	protein_coding	14	c.2191G>A	p.Ala731Thr
chrX	41341201	C	G	PASS	missense_variant	MODERATE	UBA1	UBA1	transcript	XM_004000424.6	protein_coding	15	c.1624C>G	p.His542Asp
chrX	41341201	C	G	PASS	missense_variant	MODERATE	UBA1	UBA1	transcript	XM_004000425.6	protein_coding	15	c.1624C>G	p.His542Asp
chrX	42970029	C	T	PASS	missense_variant	MODERATE	GAGE10	GAGE10	transcript	XM_045050916.1	protein_coding	4	c.335C>T	p.Pro112Leu
chrX	53524288	G	T	PASS	missense_variant	MODERATE	HEPH	HEPH	transcript	XM_004000574.5	protein_coding	2	c.294G>T	p.Trp98Cys
chrX	53524288	G	T	PASS	missense_variant	MODERATE	HEPH	HEPH	transcript	XM_023249133.2	protein_coding	2	c.294G>T	p.Trp98Cys
chrX	87388491	G	A	PASS	missense_variant	MODERATE	FRMPD3	FRMPD3	transcript	XM_023248972.2	protein_coding	15	c.4730G>A	p.Gly1577Asp
chrX	87388491	G	A	PASS	missense_variant	MODERATE	FRMPD3	FRMPD3	transcript	XM_045050634.1	protein_coding	13	c.4325G>A	p.Gly1442Asp
chrX	87388491	G	A	PASS	missense_variant	MODERATE	FRMPD3	FRMPD3	transcript	XM_045050638.1	protein_coding	14	c.4325G>A	p.Gly1442Asp
chrX	87388491	G	A	PASS	missense_variant	MODERATE	FRMPD3	FRMPD3	transcript	XM_045050635.1	protein_coding	13	c.4325G>A	p.Gly1442Asp
chrX	87388491	G	A	PASS	missense_variant	MODERATE	FRMPD3	FRMPD3	transcript	XM_045050636.1	protein_coding	13	c.4325G>A	p.Gly1442Asp
chrX	87388491	G	A	PASS	missense_variant	MODERATE	FRMPD3	FRMPD3	transcript	XM_045050637.1	protein_coding	11	c.4283G>A	p.Gly1428Asp
chrX	89916779	A	T	PASS	missense_variant	MODERATE	RTL9	RTL9	transcript	XM_004000792.4	protein_coding	2	c.797A>T	p.Asp266Val
chrX	125968418	C	T	PASS	missense_variant	MODERATE	HCFC1	HCFC1	transcript	XM_023249387.2	protein_coding	17	c.3566G>A	p.Cys1189Tyr
chrX	125968418	C	T	PASS	missense_variant	MODERATE	HCFC1	HCFC1	transcript	XM_045051363.1	protein_coding	13	c.2657G>A	p.Cys886Tyr
chrX	125968418	C	T	PASS	missense_variant	MODERATE	HCFC1	HCFC1	transcript	XM_023249388.2	protein_coding	17	c.3566G>A	p.Cys1189Tyr
chrX	125968418	C	T	PASS	missense_variant	MODERATE	HCFC1	HCFC1	transcript	XM_023249389.2	protein_coding	17	c.3566G>A	p.Cys1189Tyr
chrX	125968418	C	T	PASS	missense_variant	MODERATE	HCFC1	HCFC1	transcript	XM_045051360.1	protein_coding	17	c.3566G>A	p.Cys1189Tyr
chrX	125968418	C	T	PASS	missense_variant	MODERATE	HCFC1	HCFC1	transcript	XM_045051362.1	protein_coding	18	c.3359G>A	p.Cys1120Tyr
chrX	125968418	C	T	PASS	missense_variant	MODERATE	HCFC1	HCFC1	transcript	XM_045051361.1	protein_coding	17	c.3566G>A	p.Cys1189Tyr

## Sheet: priv.hom.prot.chang.var case 2
Table S3. Homozygous protein changing private variants in case 2. Private variants were obtained by filtering all variants that were present at least once in 82 control genomes. Variants are listed multiple times, if they have predicted effects on more than one transcript. Variants with a SnpEff predicted impact of "high" or "moderate", as well as “low” impact variants affecting the splice region…
#CHROM	POS	REF	ALT	FILTER	EFFECT	IMPACT	GENE	GENEID	FEATURE	FEATUREID	BIOTYPE	RANK	HGVS_C	HGVS_P
chrA1	173106	C	T	PASS	missense_variant	MODERATE	CCDC115	CCDC115	transcript	XM_011289120.4	protein_coding	5	c.548G>A	p.Arg183His
chrA1	173106	C	T	PASS	missense_variant	MODERATE	CCDC115	CCDC115	transcript	XM_003980242.6	protein_coding	5	c.533G>A	p.Arg178His
chrA1	214502	G	A	PASS	missense_variant	MODERATE	PTPN18	PTPN18	transcript	XM_045054194.1	protein_coding	6	c.348G>A	p.Met116Ile
chrA1	275720	G	A	PASS	missense_variant	MODERATE	LOC102899369	LOC102899369	transcript	XM_045037028.1	protein_coding	40	c.5080G>A	p.Gly1694Ser
chrA1	279870	C	T	PASS	missense_variant	MODERATE	LOC102899369	LOC102899369	transcript	XM_045037028.1	protein_coding	44	c.5759C>T	p.Ser1920Phe
chrA1	109551760	C	T	PASS	missense_variant	MODERATE	SHROOM1	SHROOM1	transcript	XM_023255065.2	protein_coding	2	c.760G>A	p.Gly254Arg
chrA1	109551760	C	T	PASS	missense_variant	MODERATE	SHROOM1	SHROOM1	transcript	XM_045058838.1	protein_coding	3	c.760G>A	p.Gly254Arg
chrA1	109551760	C	T	PASS	missense_variant	MODERATE	SHROOM1	SHROOM1	transcript	XM_023255070.2	protein_coding	2	c.760G>A	p.Gly254Arg
chrA1	109551760	C	T	PASS	missense_variant	MODERATE	SHROOM1	SHROOM1	transcript	XM_023255076.2	protein_coding	2	c.760G>A	p.Gly254Arg
chrA1	109551760	C	T	PASS	missense_variant	MODERATE	SHROOM1	SHROOM1	transcript	XM_045058823.1	protein_coding	2	c.760G>A	p.Gly254Arg
chrA1	109551760	C	T	PASS	missense_variant	MODERATE	SHROOM1	SHROOM1	transcript	XM_045058829.1	protein_coding	3	c.760G>A	p.Gly254Arg
chrA1	109551760	C	T	PASS	missense_variant	MODERATE	SHROOM1	SHROOM1	transcript	XM_045058834.1	protein_coding	3	c.760G>A	p.Gly254Arg
chrA1	113247980	G	A	PASS	missense_variant	MODERATE	SPOCK1	SPOCK1	transcript	XM_023255519.2	protein_coding	11	c.1015C>T	p.Arg339Trp
chrA1	113247980	G	A	PASS	missense_variant	MODERATE	SPOCK1	SPOCK1	transcript	XM_023255527.2	protein_coding	10	c.1006C>T	p.Arg336Trp
chrA1	115416589	G	C	PASS	missense_variant	MODERATE	SLC23A1	SLC23A1	transcript	XM_003980820.5	protein_coding	3	c.176C>G	p.Thr59Arg
chrA1	115416589	G	C	PASS	missense_variant	MODERATE	SLC23A1	SLC23A1	transcript	XM_019832872.2	protein_coding	3	c.176C>G	p.Thr59Arg
chrA1	115416589	G	C	PASS	missense_variant	MODERATE	SLC23A1	SLC23A1	transcript	XM_045059719.1	protein_coding	2	c.89C>G	p.Thr30Arg
chrA1	115416589	G	C	PASS	missense_variant	MODERATE	SLC23A1	SLC23A1	transcript	XM_019832879.3	protein_coding	3	c.176C>G	p.Thr59Arg
chrA1	115416589	G	C	PASS	missense_variant	MODERATE	SLC23A1	SLC23A1	transcript	XM_019832881.3	protein_coding	3	c.176C>G	p.Thr59Arg
chrA1	115416589	G	C	PASS	missense_variant	MODERATE	SLC23A1	SLC23A1	transcript	XM_019832883.3	protein_coding	3	c.176C>G	p.Thr59Arg
chrA1	117142071	C	T	PASS	missense_variant	MODERATE	LOC101100942	LOC101100942	transcript	XM_019833476.3	protein_coding	1	c.1816C>T	p.Arg606Cys
chrA1	126741077	G	A	PASS	splice_region_variant&non_coding_transcript_exon_variant	LOW	LOC109501471	LOC109501471	transcript	XR_002159547.3	pseudogene	2	n.142C>T
chrA1	127961520	A	G	PASS	splice_region_variant&synonymous_variant	LOW	PDE4D	PDE4D	transcript	XM_045040060.1	protein_coding	2	c.42T>C	p.Ser14Ser
chrA1	127961520	A	G	PASS	splice_region_variant&synonymous_variant	LOW	PDE4D	PDE4D	transcript	XM_045040048.1	protein_coding	2	c.42T>C	p.Ser14Ser
chrA1	127961520	A	G	PASS	splice_region_variant&synonymous_variant	LOW	PDE4D	PDE4D	transcript	XM_045040058.1	protein_coding	3	c.42T>C	p.Ser14Ser
chrA1	127961520	A	G	PASS	splice_region_variant&synonymous_variant	LOW	PDE4D	PDE4D	transcript	XM_045040052.1	protein_coding	4	c.42T>C	p.Ser14Ser
chrA1	127961520	A	G	PASS	splice_region_variant&synonymous_variant	LOW	PDE4D	PDE4D	transcript	XM_045040044.1	protein_coding	3	c.42T>C	p.Ser14Ser
chrA1	127961520	A	G	PASS	splice_region_variant&synonymous_variant	LOW	PDE4D	PDE4D	transcript	XM_045040038.1	protein_coding	5	c.42T>C	p.Ser14Ser
chrA1	127961520	A	G	PASS	splice_region_variant&synonymous_variant	LOW	PDE4D	PDE4D	transcript	XM_045040042.1	protein_coding	4	c.42T>C	p.Ser14Ser
chrA1	128284904	G	A	PASS	splice_region_variant&intron_variant	LOW	PDE4D	PDE4D	transcript	XM_045040052.1	protein_coding	1	c.-267-7C>T
chrA1	128284904	G	A	PASS	splice_region_variant&intron_variant	LOW	PDE4D	PDE4D	transcript	XM_045040044.1	protein_coding	1	c.-171-7C>T
chrA1	128284904	G	A	PASS	splice_region_variant&intron_variant	LOW	PDE4D	PDE4D	transcript	XM_045040038.1	protein_coding	2	c.-267-7C>T
chrA1	128284904	G	A	PASS	splice_region_variant&intron_variant	LOW	PDE4D	PDE4D	transcript	XM_045040042.1	protein_coding	2	c.-171-7C>T
chrA1	206213758	G	A	PASS	splice_region_variant&intron_variant	LOW	C7	C7	transcript	XM_019811479.3	protein_coding	3	c.344-3C>T
chrA1	206213758	G	A	PASS	splice_region_variant&intron_variant	LOW	C7	C7	transcript	XM_003981508.6	protein_coding	4	c.281-3C>T
chrA1	206213758	G	A	PASS	splice_region_variant&intron_variant	LOW	C7	C7	transcript	XM_019811484.3	protein_coding	2	c.149-3C>T
chrA2	61768293	CCTGGACTCACCCCTGGAAGAGCCCCCACCCCCACCCCCGCGCGCCCCTGACTCA	C	PASS	splice_donor_variant&splice_region_variant&intron_variant	HIGH	MYO1G	MYO1G	transcript	XM_023250128.2	protein_coding	21	c.2885+2_2885+55delTGAGTCAGGGGCGCGCGGGGGTGGGGGTGGGGGCTCTTCCAGGGGTGAGTCCAG
chrA2	61768293	CCTGGACTCACCCCTGGAAGAGCCCCCACCCCCACCCCCGCGCGCCCCTGACTCA	C	PASS	splice_donor_variant&splice_region_variant&intron_variant	HIGH	MYO1G	MYO1G	transcript	XM_023250129.2	protein_coding	20	c.2831+2_2831+55delTGAGTCAGGGGCGCGCGGGGGTGGGGGTGGGGGCTCTTCCAGGGGTGAGTCCAG
chrA2	70537258	GTGT	G	PASS	disruptive_inframe_deletion	MODERATE	LOC123383817	LOC123383817	transcript	XM_045052155.1	protein_coding	3	c.432_434delGTT	p.Leu144del
chrA2	70537258	GTGT	G	PASS	disruptive_inframe_deletion	MODERATE	LOC123383817	LOC123383817	transcript	XM_045052158.1	protein_coding	5	c.318_320delGTT	p.Leu106del
chrA2	70537258	GTGT	G	PASS	disruptive_inframe_deletion	MODERATE	LOC123383817	LOC123383817	transcript	XM_045052157.1	protein_coding	5	c.318_320delGTT	p.Leu106del
chrA2	70537258	GTGT	G	PASS	disruptive_inframe_deletion	MODERATE	LOC123383817	LOC123383817	transcript	XM_045052156.1	protein_coding	3	c.432_434delGTT	p.Leu144del
chrA3	15093882	C	T	PASS	splice_region_variant&intron_variant	LOW	LOC111558945	LOC111558945	transcript	XM_023249574.2	protein_coding	11	c.1488+4C>T
chrA3	23756156	G	A	PASS	missense_variant	MODERATE	CEP250	CEP250	transcript	XM_023251293.2	protein_coding	12	c.1564C>T	p.Arg522Cys
chrA3	23756156	G	A	PASS	missense_variant	MODERATE	CEP250	CEP250	transcript	XM_023251300.2	protein_coding	6	c.718C>T	p.Arg240Cys
chrA3	23756156	G	A	PASS	missense_variant	MODERATE	CEP250	CEP250	transcript	XM_023251299.2	protein_coding	11	c.1195C>T	p.Arg399Cys
chrA3	23756156	G	A	PASS	missense_variant	MODERATE	CEP250	CEP250	transcript	XM_045053700.1	protein_coding	11	c.1195C>T	p.Arg399Cys
chrA3	23756156	G	A	PASS	missense_variant	MODERATE	CEP250	CEP250	transcript	XM_023251294.2	protein_coding	12	c.1564C>T	p.Arg522Cys
chrA3	23756156	G	A	PASS	missense_variant	MODERATE	CEP250	CEP250	transcript	XM_006929814.3	protein_coding	12	c.1558C>T	p.Arg520Cys
chrA3	23756156	G	A	PASS	missense_variant	MODERATE	CEP250	CEP250	transcript	XM_023251295.2	protein_coding	12	c.1537C>T	p.Arg513Cys
chrA3	23756156	G	A	PASS	missense_variant	MODERATE	CEP250	CEP250	transcript	XM_023251296.2	protein_coding	12	c.1564C>T	p.Arg522Cys
chrA3	23756156	G	A	PASS	missense_variant	MODERATE	CEP250	CEP250	transcript	XM_045053698.1	protein_coding	12	c.1552C>T	p.Arg518Cys
chrA3	23756156	G	A	PASS	missense_variant	MODERATE	CEP250	CEP250	transcript	XM_045053697.1	protein_coding	12	c.1564C>T	p.Arg522Cys
chrA3	23756156	G	A	PASS	missense_variant	MODERATE	CEP250	CEP250	transcript	XM_023251298.2	protein_coding	12	c.1564C>T	p.Arg522Cys
chrB1	18733716	G	A	PASS	missense_variant	MODERATE	TRIML1	TRIML1	transcript	XM_019828282.3	protein_coding	1	c.263G>A	p.Arg88Gln
chrB1	18733716	G	A	PASS	missense_variant	MODERATE	TRIML1	TRIML1	transcript	XM_003984614.5	protein_coding	1	c.263G>A	p.Arg88Gln
chrB1	18733716	G	A	PASS	missense_variant	MODERATE	TRIML1	TRIML1	transcript	XM_019828284.3	protein_coding	1	c.263G>A	p.Arg88Gln
chrB1	34914756	G	A	PASS	missense_variant	MODERATE	LOXL2	LOXL2	transcript	XM_045055385.1	protein_coding	9	c.1588G>A	p.Asp530Asn
chrB1	34914756	G	A	PASS	missense_variant	MODERATE	LOXL2	LOXL2	transcript	XM_003984692.5	protein_coding	9	c.1570G>A	p.Asp524Asn
chrB1	35311434	C	T	PASS	splice_region_variant&intron_variant	LOW	LOC105260484	LOC105260484	transcript	XR_890208.4	pseudogene	3	n.485+5G>A
chrB1	35898734	AAAAAAAAT	A	PASS	splice_region_variant	LOW	FHIP2B	FHIP2B	transcript	XM_023252517.2	protein_coding	17	c.*2558_*2565delATTTTTTT
chrB1	35898734	AAAAAAAAT	A	PASS	splice_region_variant	LOW	FHIP2B	FHIP2B	transcript	XM_045055411.1	protein_coding	15	c.*2558_*2565delATTTTTTT
chrB1	35898734	AAAAAAAAT	A	PASS	splice_region_variant	LOW	FHIP2B	FHIP2B	transcript	XM_045055410.1	protein_coding	17	c.*2558_*2565delATTTTTTT
chrB1	35898734	AAAAAAAAT	A	PASS	splice_region_variant	LOW	FHIP2B	FHIP2B	transcript	XM_045055412.1	protein_coding	16	c.*2558_*2565delATTTTTTT
chrB1	35898734	AAAAAAAAT	A	PASS	splice_region_variant	LOW	FHIP2B	FHIP2B	transcript	XM_023252519.2	protein_coding	17	c.*2558_*2565delATTTTTTT
chrB1	35898734	AAAAAAAAT	A	PASS	splice_region_variant	LOW	FHIP2B	FHIP2B	transcript	XM_045055406.1	protein_coding	17	c.*2558_*2565delATTTTTTT
chrB1	35898734	AAAAAAAAT	A	PASS	splice_region_variant	LOW	FHIP2B	FHIP2B	transcript	XM_045055407.1	protein_coding	17	c.*2558_*2565delATTTTTTT
chrB1	35898734	AAAAAAAAT	A	PASS	splice_region_variant	LOW	FHIP2B	FHIP2B	transcript	XM_045055409.1	protein_coding	17	c.*2655_*2662delATTTTTTT
chrB1	48692888	T	C	PASS	missense_variant	MODERATE	CHRNA2	CHRNA2	transcript	XM_023252629.2	protein_coding	5	c.1295A>G	p.His432Arg
chrB1	77135816	C	A	PASS	splice_region_variant&intron_variant	LOW	DCLK2	DCLK2	transcript	XM_011281624.4	protein_coding	14	c.1927-7G>T
chrB1	77135816	C	A	PASS	splice_region_variant&intron_variant	LOW	DCLK2	DCLK2	transcript	XM_011281626.4	protein_coding	13	c.1876-7G>T
chrB1	77135816	C	A	PASS	splice_region_variant&intron_variant	LOW	DCLK2	DCLK2	transcript	XM_011281627.4	protein_coding	13	c.1873-7G>T
chrB1	77135816	C	A	PASS	splice_region_variant&intron_variant	LOW	DCLK2	DCLK2	transcript	XM_011281625.4	protein_coding	14	c.1924-7G>T
chrB1	77135816	C	A	PASS	splice_region_variant&intron_variant	LOW	DCLK2	DCLK2	transcript	XM_019828866.3	protein_coding	13	c.1807-7G>T
chrB1	77135816	C	A	PASS	splice_region_variant&intron_variant	LOW	DCLK2	DCLK2	transcript	XM_019828868.3	protein_coding	14	c.1927-7G>T
chrB1	77135816	C	A	PASS	splice_region_variant&intron_variant	LOW	DCLK2	DCLK2	transcript	XR_002155982.3	pseudogene	13	n.2147-7G>T
chrB1	77135816	C	A	PASS	splice_region_variant&intron_variant	LOW	DCLK2	DCLK2	transcript	XR_002155981.3	pseudogene	14	n.2203-7G>T
chrB1	77135816	C	A	PASS	splice_region_variant&intron_variant	LOW	DCLK2	DCLK2	transcript	XM_019828867.3	protein_coding	14	c.1927-7G>T
chrB1	77135816	C	A	PASS	splice_region_variant&intron_variant	LOW	DCLK2	DCLK2	transcript	XR_006597347.1	pseudogene	14	n.2205-7G>T
chrB1	99123894	C	A	PASS	splice_region_variant&intron_variant	LOW	FAT4	FAT4	transcript	XM_011281676.3	protein_coding	1	c.5175+6G>T
chrB1	99123894	C	A	PASS	splice_region_variant&intron_variant	LOW	FAT4	FAT4	transcript	XM_045055890.1	protein_coding	2	c.3072+6G>T
chrB1	202872024	G	A	PASS	missense_variant	MODERATE	RGS12	RGS12	transcript	XM_023253348.2	protein_coding	15	c.3340C>T	p.Pro1114Ser
chrB1	202872024	G	A	PASS	missense_variant	MODERATE	RGS12	RGS12	transcript	XM_023253351.2	protein_coding	13	c.1405C>T	p.Pro469Ser
chrB1	202872024	G	A	PASS	missense_variant	MODERATE	RGS12	RGS12	transcript	XM_045056892.1	protein_coding	15	c.3340C>T	p.Pro1114Ser
chrB1	202872024	G	A	PASS	missense_variant	MODERATE	RGS12	RGS12	transcript	XM_045056891.1	protein_coding	15	c.3340C>T	p.Pro1114Ser
chrB1	202872024	G	A	PASS	missense_variant	MODERATE	RGS12	RGS12	transcript	XM_045056893.1	protein_coding	14	c.3223C>T	p.Pro1075Ser
chrB1	202872024	G	A	PASS	missense_variant	MODERATE	RGS12	RGS12	transcript	XM_045056894.1	protein_coding	15	c.3340C>T	p.Pro1114Ser
chrB1	202981658	G	A	PASS	missense_variant	MODERATE	LOC111560213	LOC111560213	transcript	XM_045056953.1	protein_coding	1	c.50G>A	p.Gly17Glu
chrB1	202981658	G	A	PASS	missense_variant	MODERATE	LOC111560213	LOC111560213	transcript	XM_045056949.1	protein_coding	1	c.50G>A	p.Gly17Glu
chrB1	202981658	G	A	PASS	missense_variant	MODERATE	LOC111560213	LOC111560213	transcript	XM_045056950.1	protein_coding	1	c.50G>A	p.Gly17Glu
chrB1	203023151	G	A	PASS	missense_variant	MODERATE	LOC123378942	LOC123378942	transcript	XM_045056759.1	protein_coding	1	c.119C>T	p.Ala40Val
chrB1	203088521	C	CG	PASS	splice_region_variant&intron_variant	LOW	HTT	HTT	transcript	XM_045056956.1	protein_coding	36	c.4740+7_4740+8insC
chrB1	203314647	C	T	PASS	missense_variant	MODERATE	ADD1	ADD1	transcript	XM_045056901.1	protein_coding	16	c.2239G>A	p.Val747Met
chrB1	203314647	C	T	PASS	missense_variant	MODERATE	ADD1	ADD1	transcript	XM_045056902.1	protein_coding	16	c.2239G>A	p.Val747Met
chrB1	203314647	C	T	PASS	missense_variant	MODERATE	ADD1	ADD1	transcript	XM_045056904.1	protein_coding	15	c.2053G>A	p.Val685Met
chrB1	203314647	C	T	PASS	missense_variant	MODERATE	ADD1	ADD1	transcript	XM_023253494.2	protein_coding	16	c.2146G>A	p.Val716Met
chrB1	203314647	C	T	PASS	missense_variant	MODERATE	ADD1	ADD1	transcript	XM_045056903.1	protein_coding	15	c.2146G>A	p.Val716Met
chrB1	203418801	G	A	PASS	missense_variant	MODERATE	SH3BP2	SH3BP2	transcript	XM_023253519.2	protein_coding	8	c.1070C>T	p.Ala357Val
chrB1	203418801	G	A	PASS	missense_variant	MODERATE	SH3BP2	SH3BP2	transcript	XM_003985541.6	protein_coding	8	c.1037C>T	p.Ala346Val
chrB1	203418801	G	A	PASS	missense_variant	MODERATE	SH3BP2	SH3BP2	transcript	XM_045056935.1	protein_coding	9	c.950C>T	p.Ala317Val
chrB1	203418801	G	A	PASS	missense_variant	MODERATE	SH3BP2	SH3BP2	transcript	XM_023253520.2	protein_coding	10	c.950C>T	p.Ala317Val
chrB1	203418801	G	A	PASS	missense_variant	MODERATE	SH3BP2	SH3BP2	transcript	XM_023253522.2	protein_coding	11	c.950C>T	p.Ala317Val
chrB1	203418801	G	A	PASS	missense_variant	MODERATE	SH3BP2	SH3BP2	transcript	XM_023253521.2	protein_coding	11	c.950C>T	p.Ala317Val
chrB1	203426801	G	A	PASS	missense_variant	MODERATE	SH3BP2	SH3BP2	transcript	XM_023253519.2	protein_coding	1	c.16C>T	p.Arg6Cys
chrB1	203449478	G	A	PASS	splice_region_variant	LOW	SH3BP2	SH3BP2	transcript	XM_023253521.2	protein_coding	2	c.-323C>T
chrB2	3329121	C	T	PASS	missense_variant&splice_region_variant	MODERATE	FELCATV1R14	FELCATV1R14	transcript	NM_001167486.1	protein_coding	1	c.917G>A	p.Arg306His
chrB2	37618724	G	T	PASS	splice_region_variant&intron_variant	LOW	KCNK17	KCNK17	transcript	XM_019830556.2	protein_coding	4	c.725-5C>A
chrB2	70730946	A	T	PASS	splice_region_variant&intron_variant	LOW	PHIP	PHIP	transcript	XM_023254153.2	protein_coding	36	c.4207-6T>A
chrB2	70730946	A	T	PASS	splice_region_variant&intron_variant	LOW	PHIP	PHIP	transcript	XM_023254154.2	protein_coding	36	c.4207-6T>A
chrB2	70730946	A	T	PASS	splice_region_variant&intron_variant	LOW	PHIP	PHIP	transcript	XM_023254155.2	protein_coding	36	c.4204-6T>A
chrB2	135917968	A	C	PASS	missense_variant	MODERATE	AKAP12	AKAP12	transcript	XM_045058212.1	protein_coding	2	c.1853A>C	p.Lys618Thr
chrB2	135917968	A	C	PASS	missense_variant	MODERATE	AKAP12	AKAP12	transcript	XM_011282570.4	protein_coding	3	c.1844A>C	p.Lys615Thr
chrB2	135917968	A	C	PASS	missense_variant	MODERATE	AKAP12	AKAP12	transcript	XM_045058213.1	protein_coding	2	c.1592A>C	p.Lys531Thr
chrB2	135917968	A	C	PASS	missense_variant	MODERATE	AKAP12	AKAP12	transcript	XM_045058214.1	protein_coding	2	c.1592A>C	p.Lys531Thr
chrB3	2066269	G	A	PASS	missense_variant	MODERATE	LOC102902649	LOC102902649	transcript	XM_045058718.1	protein_coding	2	c.346C>T	p.Arg116Cys
chrB3	2341249	G	A	PASS	missense_variant	MODERATE	TMC3	TMC3	transcript	XM_019831793.3	protein_coding	21	c.2773C>T	p.Pro925Ser
chrB3	5743842	C	T	PASS	missense_variant	MODERATE	ZNF710	ZNF710	transcript	XM_019831872.3	protein_coding	1	c.136G>A	p.Gly46Ser
chrB3	32011590	T	G	PASS	missense_variant	MODERATE	PML	PML	transcript	XM_003986961.4	protein_coding	2	c.256A>C	p.Thr86Pro
chrB3	32011590	T	G	PASS	missense_variant	MODERATE	PML	PML	transcript	XM_006932390.4	protein_coding	2	c.256A>C	p.Thr86Pro
chrB3	32011590	T	G	PASS	missense_variant	MODERATE	PML	PML	transcript	XM_006932386.3	protein_coding	2	c.256A>C	p.Thr86Pro
chrB3	32011590	T	G	PASS	missense_variant	MODERATE	PML	PML	transcript	XM_019832077.2	protein_coding	2	c.256A>C	p.Thr86Pro
chrB3	32011590	T	G	PASS	missense_variant	MODERATE	PML	PML	transcript	XM_011282964.3	protein_coding	2	c.256A>C	p.Thr86Pro
chrB3	32011590	T	G	PASS	missense_variant	MODERATE	PML	PML	transcript	XM_006932384.3	protein_coding	2	c.256A>C	p.Thr86Pro
chrB3	32011590	T	G	PASS	missense_variant	MODERATE	PML	PML	transcript	XM_006932385.4	protein_coding	2	c.256A>C	p.Thr86Pro
chrB3	32011590	T	G	PASS	missense_variant	MODERATE	PML	PML	transcript	XM_006932388.4	protein_coding	2	c.256A>C	p.Thr86Pro
chrB3	32011590	T	G	PASS	missense_variant	MODERATE	PML	PML	transcript	XM_006932389.3	protein_coding	2	c.256A>C	p.Thr86Pro
chrB3	32011590	T	G	PASS	missense_variant	MODERATE	PML	PML	transcript	XM_045059043.1	protein_coding	2	c.256A>C	p.Thr86Pro
chrB3	32802553	G	A	PASS	missense_variant	MODERATE	NEO1	NEO1	transcript	XM_023255073.2	protein_coding	5	c.1004C>T	p.Thr335Ile
chrB3	32802553	G	A	PASS	missense_variant	MODERATE	NEO1	NEO1	transcript	XM_023255078.2	protein_coding	5	c.1004C>T	p.Thr335Ile
chrB3	32802553	G	A	PASS	missense_variant	MODERATE	NEO1	NEO1	transcript	XM_023255074.2	protein_coding	5	c.1004C>T	p.Thr335Ile
chrB3	32802553	G	A	PASS	missense_variant	MODERATE	NEO1	NEO1	transcript	XM_023255079.2	protein_coding	5	c.1004C>T	p.Thr335Ile
chrB3	32802553	G	A	PASS	missense_variant	MODERATE	NEO1	NEO1	transcript	XM_023255075.2	protein_coding	5	c.1004C>T	p.Thr335Ile
chrB3	32802553	G	A	PASS	missense_variant	MODERATE	NEO1	NEO1	transcript	XM_023255077.2	protein_coding	5	c.1004C>T	p.Thr335Ile
chrB3	32802553	G	A	PASS	missense_variant	MODERATE	NEO1	NEO1	transcript	XM_023255080.2	protein_coding	5	c.1004C>T	p.Thr335Ile
chrB3	32802553	G	A	PASS	missense_variant	MODERATE	NEO1	NEO1	transcript	XM_023255081.2	protein_coding	5	c.1004C>T	p.Thr335Ile
chrB3	118557818	G	A	PASS	missense_variant	MODERATE	HEATR4	HEATR4	transcript	XM_045060191.1	protein_coding	6	c.1580C>T	p.Thr527Ile
chrB3	118557818	G	A	PASS	missense_variant	MODERATE	HEATR4	HEATR4	transcript	XM_019833267.3	protein_coding	6	c.1532C>T	p.Thr511Ile
chrB3	118557818	G	A	PASS	missense_variant	MODERATE	HEATR4	HEATR4	transcript	XM_011283325.4	protein_coding	6	c.1532C>T	p.Thr511Ile
chrB3	118557818	G	A	PASS	missense_variant	MODERATE	HEATR4	HEATR4	transcript	XM_003987825.5	protein_coding	6	c.1532C>T	p.Thr511Ile
chrB3	118557818	G	A	PASS	missense_variant	MODERATE	HEATR4	HEATR4	transcript	XM_019833266.3	protein_coding	6	c.1532C>T	p.Thr511Ile
chrB3	118557818	G	A	PASS	missense_variant	MODERATE	HEATR4	HEATR4	transcript	XM_045060192.1	protein_coding	6	c.1580C>T	p.Thr527Ile
chrB3	118557818	G	A	PASS	missense_variant	MODERATE	HEATR4	HEATR4	transcript	XM_023255815.2	protein_coding	6	c.1580C>T	p.Thr527Ile
chrB3	147009590	G	A	PASS	splice_region_variant&stop_retained_variant	LOW	LOC109497166	LOC109497166	transcript	unassigned_transcript_377	protein_coding	2	c.591G>A	p.Ter197Ter
chrB3	147581030	G	T	PASS	stop_gained	HIGH	LOC123386295	LOC123386295	transcript	XM_045060717.1	protein_coding	1	c.351C>A	p.Tyr117*
chrB3	148012549	G	T	PASS	missense_variant	MODERATE	LOC123386296	LOC123386296	transcript	XM_045060718.1	protein_coding	1	c.544C>A	p.Pro182Thr
chrB3	148012585	G	C	PASS	missense_variant	MODERATE	LOC123386296	LOC123386296	transcript	XM_045060718.1	protein_coding	1	c.508C>G	p.Pro170Ala
chrB3	148450379	C	A	PASS	missense_variant	MODERATE	LOC123386227	LOC123386227	transcript	XM_045060649.1	protein_coding	1	c.1048C>A	p.Gln350Lys
chrC1	10937087	AG	A	PASS	splice_region_variant	LOW	KAZN	KAZN	transcript	XM_023260038.2	protein_coding	18	c.*1313delG
chrC1	10937087	AG	A	PASS	splice_region_variant	LOW	KAZN	KAZN	transcript	XM_023260042.2	protein_coding	15	c.*1313delG
chrC1	10937087	AG	A	PASS	splice_region_variant	LOW	KAZN	KAZN	transcript	XM_023260041.2	protein_coding	15	c.*1313delG
chrC1	10937087	AG	A	PASS	splice_region_variant	LOW	KAZN	KAZN	transcript	XM_045034762.1	protein_coding	15	c.*1313delG
chrC1	12572886	C	T	PASS	splice_region_variant&intron_variant	LOW	ARHGEF10L	ARHGEF10L	transcript	XM_045035162.1	protein_coding	12	c.1219-4C>T
chrC1	12572886	C	T	PASS	splice_region_variant&intron_variant	LOW	ARHGEF10L	ARHGEF10L	transcript	XM_045035163.1	protein_coding	12	c.1219-4C>T
chrC1	12572886	C	T	PASS	splice_region_variant&intron_variant	LOW	ARHGEF10L	ARHGEF10L	transcript	XM_045035169.1	protein_coding	12	c.1219-4C>T
chrC1	12572886	C	T	PASS	splice_region_variant&intron_variant	LOW	ARHGEF10L	ARHGEF10L	transcript	XM_023258208.2	protein_coding	12	c.1213-4C>T
chrC1	12572886	C	T	PASS	splice_region_variant&intron_variant	LOW	ARHGEF10L	ARHGEF10L	transcript	XM_045035164.1	protein_coding	12	c.1219-4C>T
chrC1	12572886	C	T	PASS	splice_region_variant&intron_variant	LOW	ARHGEF10L	ARHGEF10L	transcript	XM_045035165.1	protein_coding	11	c.1102-4C>T
chrC1	12572886	C	T	PASS	splice_region_variant&intron_variant	LOW	ARHGEF10L	ARHGEF10L	transcript	XM_045035166.1	protein_coding	11	c.1102-4C>T
chrC1	12572886	C	T	PASS	splice_region_variant&intron_variant	LOW	ARHGEF10L	ARHGEF10L	transcript	XM_045035167.1	protein_coding	11	c.997-4C>T
chrC1	12572886	C	T	PASS	splice_region_variant&intron_variant	LOW	ARHGEF10L	ARHGEF10L	transcript	XM_045035168.1	protein_coding	11	c.997-4C>T
chrC1	12572886	C	T	PASS	splice_region_variant&intron_variant	LOW	ARHGEF10L	ARHGEF10L	transcript	XM_019836262.3	protein_coding	4	c.538-4C>T
chrC1	12572886	C	T	PASS	splice_region_variant&intron_variant	LOW	ARHGEF10L	ARHGEF10L	transcript	XM_045035171.1	protein_coding	4	c.538-4C>T
chrC1	12572886	C	T	PASS	splice_region_variant&intron_variant	LOW	ARHGEF10L	ARHGEF10L	transcript	XM_045035170.1	protein_coding	4	c.538-4C>T
chrC1	106751897	G	T	PASS	missense_variant	MODERATE	LOC101086079	LOC101086079	transcript	XM_045033538.1	protein_coding	3	c.5198C>A	p.Thr1733Asn
chrD1	21320579	A	T	PASS	missense_variant	MODERATE	LOC101090546	LOC101090546	transcript	XM_045038466.1	protein_coding	1	c.497T>A	p.Leu166Gln
chrD1	27059840	G	T	PASS	splice_acceptor_variant&intron_variant	HIGH	LOC109491894	LOC109491894	transcript	XR_006586129.1	pseudogene	4	n.672-1G>T
chrD1	27090619	G	A	PASS	missense_variant	MODERATE	ADAMTS8	ADAMTS8	transcript	XM_019812925.3	protein_coding	1	c.712C>T	p.Pro238Ser
chrD1	27151864	C	T	PASS	splice_region_variant&non_coding_transcript_exon_variant	LOW	LOC123380408	LOC123380408	transcript	XR_006586130.1	pseudogene	2	n.489G>A
chrD1	74603539	C	T	PASS	missense_variant	MODERATE	PTPN5	PTPN5	transcript	XM_023239640.2	protein_coding	13	c.1336G>A	p.Glu446Lys
chrD1	74603539	C	T	PASS	missense_variant	MODERATE	PTPN5	PTPN5	transcript	XM_045039048.1	protein_coding	11	c.1219G>A	p.Glu407Lys
chrD1	74603539	C	T	PASS	missense_variant	MODERATE	PTPN5	PTPN5	transcript	XM_023239641.2	protein_coding	12	c.1264G>A	p.Glu422Lys
chrD1	74603539	C	T	PASS	missense_variant	MODERATE	PTPN5	PTPN5	transcript	XM_045039047.1	protein_coding	13	c.1297G>A	p.Glu433Lys
chrD1	74603539	C	T	PASS	missense_variant	MODERATE	PTPN5	PTPN5	transcript	XM_045039049.1	protein_coding	11	c.1150G>A	p.Glu384Lys
chrD2	19847378	A	T	PASS	missense_variant	MODERATE	LOC123380771	LOC123380771	transcript	XM_045039969.1	protein_coding	2	c.64A>T	p.Thr22Ser
chrD2	19847378	A	T	PASS	missense_variant	MODERATE	LOC123380771	LOC123380771	transcript	XM_045039970.1	protein_coding	2	c.64A>T	p.Thr22Ser
chrD2	37919207	G	A	PASS	missense_variant	MODERATE	DLG5	DLG5	transcript	XM_045040199.1	protein_coding	15	c.2731C>T	p.Arg911Cys
chrD2	54000562	A	G	PASS	missense_variant	MODERATE	PLCE1	PLCE1	transcript	XM_023240750.2	protein_coding	2	c.172A>G	p.Lys58Glu
chrD2	54000562	A	G	PASS	missense_variant	MODERATE	PLCE1	PLCE1	transcript	XM_023240755.2	protein_coding	2	c.172A>G	p.Lys58Glu
chrD2	54000562	A	G	PASS	missense_variant	MODERATE	PLCE1	PLCE1	transcript	XM_023240751.2	protein_coding	2	c.172A>G	p.Lys58Glu
chrD2	54000562	A	G	PASS	missense_variant	MODERATE	PLCE1	PLCE1	transcript	XM_045040422.1	protein_coding	2	c.172A>G	p.Lys58Glu
chrD2	54000562	A	G	PASS	missense_variant	MODERATE	PLCE1	PLCE1	transcript	XM_045040424.1	protein_coding	2	c.172A>G	p.Lys58Glu
chrD2	54000562	A	G	PASS	missense_variant	MODERATE	PLCE1	PLCE1	transcript	XM_045040425.1	protein_coding	2	c.172A>G	p.Lys58Glu
chrD2	54000562	A	G	PASS	missense_variant	MODERATE	PLCE1	PLCE1	transcript	XM_045040426.1	protein_coding	2	c.172A>G	p.Lys58Glu
chrD2	54000562	A	G	PASS	missense_variant	MODERATE	PLCE1	PLCE1	transcript	XM_045040423.1	protein_coding	3	c.172A>G	p.Lys58Glu
chrD2	54661713	C	T	PASS	missense_variant	MODERATE	PDLIM1	PDLIM1	transcript	XM_023240760.2	protein_coding	1	c.58G>A	p.Gly20Arg
chrD2	55567084	G	A	PASS	splice_region_variant&intron_variant	LOW	TLL2	TLL2	transcript	XM_023240792.2	protein_coding	14	c.1880-7C>T
chrD2	62149308	C	T	PASS	splice_region_variant&intron_variant	LOW	COL17A1	COL17A1	transcript	XM_006938156.5	protein_coding	10	c.769+5G>A
chrD2	62149308	C	T	PASS	splice_region_variant&intron_variant	LOW	COL17A1	COL17A1	transcript	XM_019813785.3	protein_coding	11	c.769+5G>A
chrD2	62149308	C	T	PASS	splice_region_variant&intron_variant	LOW	COL17A1	COL17A1	transcript	XM_019813786.3	protein_coding	10	c.769+5G>A
chrD2	64793271	G	A	PASS	splice_acceptor_variant&intron_variant	HIGH	LOC123380904	LOC123380904	transcript	XR_006587295.1	pseudogene	1	n.72-1G>A
chrE1	23462144	A	G	PASS	missense_variant	MODERATE	HEATR6	HEATR6	transcript	XM_003996579.5	protein_coding	20	c.3491A>G	p.Tyr1164Cys
chrE1	23462144	A	G	PASS	missense_variant	MODERATE	HEATR6	HEATR6	transcript	XM_006940099.5	protein_coding	20	c.3491A>G	p.Tyr1164Cys
chrE1	23462144	A	G	PASS	missense_variant	MODERATE	HEATR6	HEATR6	transcript	XM_019817540.3	protein_coding	17	c.3119A>G	p.Tyr1040Cys
chrE1	23462144	A	G	PASS	missense_variant	MODERATE	HEATR6	HEATR6	transcript	XM_019817539.3	protein_coding	20	c.3287A>G	p.Tyr1096Cys
chrE1	23462144	A	G	PASS	missense_variant	MODERATE	HEATR6	HEATR6	transcript	XM_023243517.2	protein_coding	20	c.3083A>G	p.Tyr1028Cys
chrE1	26639195	G	A	PASS	missense_variant	MODERATE	INTS2	INTS2	transcript	XM_011289083.4	protein_coding	24	c.3358C>T	p.Pro1120Ser
chrE1	26639195	G	A	PASS	missense_variant	MODERATE	INTS2	INTS2	transcript	XM_011289084.4	protein_coding	24	c.3349C>T	p.Pro1117Ser
chrE1	28315289	T	C	PASS	missense_variant	MODERATE	SEPTIN4	SEPTIN4	transcript	XM_019817610.3	protein_coding	1	c.923T>C	p.Val308Ala
chrE1	28315289	T	C	PASS	missense_variant	MODERATE	SEPTIN4	SEPTIN4	transcript	XM_045044803.1	protein_coding	1	c.923T>C	p.Val308Ala
chrE1	28315289	T	C	PASS	missense_variant	MODERATE	SEPTIN4	SEPTIN4	transcript	XM_006940146.5	protein_coding	1	c.923T>C	p.Val308Ala
chrE1	29593057	T	C	PASS	missense_variant	MODERATE	AKAP1	AKAP1	transcript	XM_023244708.2	protein_coding	4	c.562A>G	p.Lys188Glu
chrE1	29593057	T	C	PASS	missense_variant	MODERATE	AKAP1	AKAP1	transcript	XM_023244709.2	protein_coding	3	c.562A>G	p.Lys188Glu
chrE1	29593057	T	C	PASS	missense_variant	MODERATE	AKAP1	AKAP1	transcript	XM_023244710.2	protein_coding	4	c.562A>G	p.Lys188Glu
chrE1	29593057	T	C	PASS	missense_variant	MODERATE	AKAP1	AKAP1	transcript	XM_023244711.2	protein_coding	3	c.562A>G	p.Lys188Glu
chrE1	29593057	T	C	PASS	missense_variant	MODERATE	AKAP1	AKAP1	transcript	XM_023244715.2	protein_coding	2	c.562A>G	p.Lys188Glu
chrE1	29593057	T	C	PASS	missense_variant	MODERATE	AKAP1	AKAP1	transcript	XM_045044215.1	protein_coding	3	c.562A>G	p.Lys188Glu
chrE1	29593057	T	C	PASS	missense_variant	MODERATE	AKAP1	AKAP1	transcript	XM_023244714.2	protein_coding	3	c.562A>G	p.Lys188Glu
chrE1	29593057	T	C	PASS	missense_variant	MODERATE	AKAP1	AKAP1	transcript	XM_023244713.2	protein_coding	2	c.562A>G	p.Lys188Glu
chrE1	38699553	C	T	PASS	splice_region_variant&intron_variant	LOW	ERBB2	ERBB2	transcript	NM_001048163.1	protein_coding	15	c.1899-3C>T
chrE1	38699553	C	T	PASS	splice_region_variant&intron_variant	LOW	ERBB2	ERBB2	transcript	XM_006940248.5	protein_coding	16	c.1809-3C>T
chrE1	38860007	T	C	PASS	missense_variant	MODERATE	GSDMB	GSDMB	transcript	XM_045044173.1	protein_coding	2	c.241A>G	p.Lys81Glu
chrE1	41724789	G	A	PASS	stop_gained	HIGH	LOC105261172	LOC105261172	transcript	XM_045044179.1	protein_coding	4	c.844C>T	p.Arg282*
chrE2	14549286	A	G	PASS	missense_variant	MODERATE	LEUTX	LEUTX	transcript	XM_023245946.2	protein_coding	3	c.418T>C	p.Tyr140His
chrE2	15121069	A	G	PASS	splice_region_variant&intron_variant	LOW	HNRNPL	HNRNPL	transcript	XM_006941293.3	protein_coding	2	c.383+3A>G
chrE2	15121069	A	G	PASS	splice_region_variant&intron_variant	LOW	HNRNPL	HNRNPL	transcript	XM_023245202.2	protein_coding	2	c.-14+3A>G
chrE2	15121069	A	G	PASS	splice_region_variant&intron_variant	LOW	HNRNPL	HNRNPL	transcript	XM_003997824.4	protein_coding	2	c.383+3A>G
chrE2	15121069	A	G	PASS	splice_region_variant&intron_variant	LOW	HNRNPL	HNRNPL	transcript	XM_019819573.2	protein_coding	2	c.215+3A>G
chrE2	15121069	A	G	PASS	splice_region_variant&intron_variant	LOW	HNRNPL	HNRNPL	transcript	XM_019819574.3	protein_coding	2	c.-14+3A>G
chrE2	31417974	C	T	PASS	missense_variant	MODERATE	FTO	FTO	transcript	XM_003998041.5	protein_coding	3	c.418C>T	p.Leu140Phe
chrE2	31417974	C	T	PASS	missense_variant	MODERATE	FTO	FTO	transcript	XM_045046926.1	protein_coding	3	c.418C>T	p.Leu140Phe
chrE2	31417974	C	T	PASS	missense_variant	MODERATE	FTO	FTO	transcript	XM_045046928.1	protein_coding	3	c.418C>T	p.Leu140Phe
chrE2	31417974	C	T	PASS	missense_variant	MODERATE	FTO	FTO	transcript	XM_045046927.1	protein_coding	3	c.418C>T	p.Leu140Phe
chrE2	31417974	C	T	PASS	missense_variant	MODERATE	FTO	FTO	transcript	XM_045046929.1	protein_coding	3	c.418C>T	p.Leu140Phe
chrE2	31417974	C	T	PASS	missense_variant	MODERATE	FTO	FTO	transcript	XM_045046925.1	protein_coding	3	c.418C>T	p.Leu140Phe
chrE2	31417974	C	T	PASS	missense_variant	MODERATE	FTO	FTO	transcript	XM_045046924.1	protein_coding	3	c.418C>T	p.Leu140Phe
chrE2	31417974	C	T	PASS	missense_variant	MODERATE	FTO	FTO	transcript	XM_045046923.1	protein_coding	3	c.418C>T	p.Leu140Phe
chrE2	35263179	T	G	PASS	splice_region_variant&intron_variant	LOW	NDRG4	NDRG4	transcript	XM_011290141.3	protein_coding	10	c.777-5T>G
chrE2	35263179	T	G	PASS	splice_region_variant&intron_variant	LOW	NDRG4	NDRG4	transcript	XM_045046030.1	protein_coding	10	c.717-5T>G
chrE2	35263179	T	G	PASS	splice_region_variant&intron_variant	LOW	NDRG4	NDRG4	transcript	XM_045046031.1	protein_coding	10	c.717-5T>G
chrE2	35263179	T	G	PASS	splice_region_variant&intron_variant	LOW	NDRG4	NDRG4	transcript	XM_006941560.5	protein_coding	10	c.777-5T>G
chrE2	35263179	T	G	PASS	splice_region_variant&intron_variant	LOW	NDRG4	NDRG4	transcript	XM_045046029.1	protein_coding	11	c.717-5T>G
chrE2	35263179	T	G	PASS	splice_region_variant&intron_variant	LOW	NDRG4	NDRG4	transcript	XM_003998090.6	protein_coding	8	c.621-5T>G
chrE2	35263179	T	G	PASS	splice_region_variant&intron_variant	LOW	NDRG4	NDRG4	transcript	XM_003998089.6	protein_coding	8	c.621-5T>G
chrE2	35331057	A	G	PASS	splice_region_variant&intron_variant	LOW	CNOT1	CNOT1	transcript	XM_011290135.3	protein_coding	7	c.638-4T>C
chrE2	35331057	A	G	PASS	splice_region_variant&intron_variant	LOW	CNOT1	CNOT1	transcript	XM_045046028.1	protein_coding	7	c.638-4T>C
chrE2	35331057	A	G	PASS	splice_region_variant&intron_variant	LOW	CNOT1	CNOT1	transcript	XM_011290137.3	protein_coding	7	c.638-4T>C
chrE2	35331057	A	G	PASS	splice_region_variant&intron_variant	LOW	CNOT1	CNOT1	transcript	XM_011290138.3	protein_coding	7	c.638-4T>C
chrE2	35331057	A	G	PASS	splice_region_variant&intron_variant	LOW	CNOT1	CNOT1	transcript	XM_023246163.2	protein_coding	7	c.638-4T>C
chrE2	35331057	A	G	PASS	splice_region_variant&intron_variant	LOW	CNOT1	CNOT1	transcript	XM_023246164.2	protein_coding	7	c.638-4T>C
chrE2	35331057	A	G	PASS	splice_region_variant&intron_variant	LOW	CNOT1	CNOT1	transcript	XM_023246165.2	protein_coding	7	c.638-4T>C
chrE2	35331057	A	G	PASS	splice_region_variant&intron_variant	LOW	CNOT1	CNOT1	transcript	XM_045046026.1	protein_coding	8	c.638-4T>C
chrE2	35331057	A	G	PASS	splice_region_variant&intron_variant	LOW	CNOT1	CNOT1	transcript	XM_045046027.1	protein_coding	8	c.638-4T>C
chrE2	35331057	A	G	PASS	splice_region_variant&intron_variant	LOW	CNOT1	CNOT1	transcript	XR_006590351.1	pseudogene	7	n.947-4T>C
chrE3	2223783	T	C	PASS	missense_variant	MODERATE	IQCE	IQCE	transcript	XM_023246896.2	protein_coding	16	c.1286A>G	p.Glu429Gly
chrE3	2270860	A	G	PASS	missense_variant	MODERATE	BRAT1	BRAT1	transcript	XM_006941863.5	protein_coding	14	c.1799A>G	p.His600Arg
chrE3	2270860	A	G	PASS	missense_variant	MODERATE	BRAT1	BRAT1	transcript	XM_023246364.2	protein_coding	14	c.1556A>G	p.His519Arg
chrE3	2270860	A	G	PASS	missense_variant	MODERATE	BRAT1	BRAT1	transcript	XM_006941865.5	protein_coding	14	c.1799A>G	p.His600Arg
chrE3	2270860	A	G	PASS	missense_variant	MODERATE	BRAT1	BRAT1	transcript	XM_006941864.5	protein_coding	14	c.1799A>G	p.His600Arg
chrE3	2270860	A	G	PASS	missense_variant	MODERATE	BRAT1	BRAT1	transcript	XM_006941866.5	protein_coding	14	c.1799A>G	p.His600Arg
chrE3	2270860	A	G	PASS	missense_variant	MODERATE	BRAT1	BRAT1	transcript	XM_019820350.3	protein_coding	12	c.1622A>G	p.His541Arg
chrE3	2270860	A	G	PASS	missense_variant	MODERATE	BRAT1	BRAT1	transcript	XM_023246365.2	protein_coding	14	c.1556A>G	p.His519Arg
chrE3	2270860	A	G	PASS	missense_variant	MODERATE	BRAT1	BRAT1	transcript	XM_045047352.1	protein_coding	13	c.1796A>G	p.His599Arg
chrF1	5246153	G	A	PASS	splice_region_variant&intron_variant	LOW	LOC123382695	LOC123382695	transcript	XR_006591420.1	pseudogene	1	n.275+7G>A
chrF2	19913186	G	A	PASS	splice_region_variant&synonymous_variant	LOW	SULF1	SULF1	transcript	XM_006943254.5	protein_coding	13	c.1587G>A	p.Pro529Pro
chrF2	19913186	G	A	PASS	splice_region_variant&synonymous_variant	LOW	SULF1	SULF1	transcript	XM_045049916.1	protein_coding	13	c.1587G>A	p.Pro529Pro
chrF2	19913186	G	A	PASS	splice_region_variant&synonymous_variant	LOW	SULF1	SULF1	transcript	XM_011291362.3	protein_coding	13	c.1587G>A	p.Pro529Pro
chrF2	19913186	G	A	PASS	splice_region_variant&synonymous_variant	LOW	SULF1	SULF1	transcript	XM_019822760.2	protein_coding	14	c.1587G>A	p.Pro529Pro
chrF2	19913186	G	A	PASS	splice_region_variant&synonymous_variant	LOW	SULF1	SULF1	transcript	XM_019822762.2	protein_coding	13	c.1587G>A	p.Pro529Pro
chrF2	33991618	C	G	PASS	missense_variant	MODERATE	SLC7A13	SLC7A13	transcript	XM_006943293.5	protein_coding	3	c.880G>C	p.Ala294Pro
chrF2	46815310	C	T	PASS	missense_variant&splice_region_variant	MODERATE	LOC123383153	LOC123383153	transcript	XM_045049938.1	protein_coding	2	c.445G>A	p.Val149Ile
chrF2	52042709	C	T	PASS	splice_region_variant&intron_variant	LOW	LOC123383075	LOC123383075	transcript	XR_006592387.1	pseudogene	1	n.227+5G>A
chrF2	52202083	G	A	PASS	splice_region_variant&non_coding_transcript_exon_variant	LOW	LOC109496163	LOC109496163	transcript	XR_002152042.2	pseudogene	11	n.5971G>A
chrF2	52202083	G	A	PASS	splice_region_variant&non_coding_transcript_exon_variant	LOW	LOC109496163	LOC109496163	transcript	XR_006592380.1	pseudogene	11	n.5971G>A
chrF2	52202083	G	A	PASS	splice_region_variant&non_coding_transcript_exon_variant	LOW	LOC109496163	LOC109496163	transcript	XR_006592382.1	pseudogene	9	n.5685G>A
chrF2	52202083	G	A	PASS	splice_region_variant&non_coding_transcript_exon_variant	LOW	LOC109496163	LOC109496163	transcript	XR_006592383.1	pseudogene	10	n.5856G>A
chrF2	52202083	G	A	PASS	splice_region_variant&non_coding_transcript_exon_variant	LOW	LOC109496163	LOC109496163	transcript	XR_006592385.1	pseudogene	10	n.5819G>A
chrF2	52202083	G	A	PASS	splice_region_variant&non_coding_transcript_exon_variant	LOW	LOC109496163	LOC109496163	transcript	XR_006592381.1	pseudogene	8	n.1960G>A
chrF2	52202083	G	A	PASS	splice_region_variant&non_coding_transcript_exon_variant	LOW	LOC109496163	LOC109496163	transcript	XR_006592384.1	pseudogene	8	n.1935G>A
chrF2	66403121	G	T	PASS	missense_variant	MODERATE	CF2H8orf76	CF2H8orf76	transcript	XM_045049747.1	protein_coding	4	c.565C>A	p.Gln189Lys
chrF2	66403121	G	T	PASS	missense_variant	MODERATE	CF2H8orf76	CF2H8orf76	transcript	XM_045049749.1	protein_coding	4	c.451C>A	p.Gln151Lys
chrF2	66403121	G	T	PASS	missense_variant	MODERATE	CF2H8orf76	CF2H8orf76	transcript	XM_004000094.6	protein_coding	4	c.565C>A	p.Gln189Lys
chrF2	66403121	G	T	PASS	missense_variant	MODERATE	CF2H8orf76	CF2H8orf76	transcript	XM_019823098.3	protein_coding	4	c.565C>A	p.Gln189Lys
chrF2	66403121	G	T	PASS	missense_variant	MODERATE	CF2H8orf76	CF2H8orf76	transcript	XM_045049750.1	protein_coding	4	c.565C>A	p.Gln189Lys
chrF2	74949421	C	T	PASS	splice_region_variant&non_coding_transcript_exon_variant	LOW	LOC123383090	LOC123383090	transcript	XR_006592444.1	pseudogene	2	n.440C>T
chrF2	78369455	C	T	PASS	missense_variant	MODERATE	FAM135B	FAM135B	transcript	XM_045049509.1	protein_coding	13	c.1583G>A	p.Arg528His
chrF2	78369455	C	T	PASS	missense_variant	MODERATE	FAM135B	FAM135B	transcript	XM_045049513.1	protein_coding	5	c.863G>A	p.Arg288His
chrF2	78369455	C	T	PASS	missense_variant	MODERATE	FAM135B	FAM135B	transcript	XM_045049510.1	protein_coding	13	c.1583G>A	p.Arg528His
chrF2	78369455	C	T	PASS	missense_variant	MODERATE	FAM135B	FAM135B	transcript	XM_045049511.1	protein_coding	13	c.1583G>A	p.Arg528His
chrF2	78369455	C	T	PASS	missense_variant	MODERATE	FAM135B	FAM135B	transcript	XM_045049512.1	protein_coding	13	c.1544G>A	p.Arg515His
chrF2	78390544	C	T	PASS	missense_variant	MODERATE	FAM135B	FAM135B	transcript	XM_045049513.1	protein_coding	1	c.55G>A	p.Glu19Lys
chrF2	82577185	G	T	PASS	missense_variant	MODERATE	EPPK1	EPPK1	transcript	XM_045049751.1	protein_coding	2	c.2827C>A	p.Pro943Thr
chrF2	82577185	G	T	PASS	missense_variant	MODERATE	EPPK1	EPPK1	transcript	XM_045049753.1	protein_coding	2	c.2827C>A	p.Pro943Thr
chrF2	82577185	G	T	PASS	missense_variant	MODERATE	EPPK1	EPPK1	transcript	XM_045049752.1	protein_coding	2	c.2827C>A	p.Pro943Thr
chrX	2929089	GGACAGCCGCCTACCTCTACCC	G	PASS	conservative_inframe_deletion	MODERATE	LOC109496317	LOC109496317	transcript	XM_023249443.2	protein_coding	1	c.130_150delAGCCGCCTACCTCTACCCGAC	p.Ser44_Asp50del
chrX	2929089	GGACAGCCGCCTACCTCTACCC	G	PASS	conservative_inframe_deletion	MODERATE	LOC109496317	LOC109496317	transcript	XM_045050461.1	protein_coding	1	c.130_150delAGCCGCCTACCTCTACCCGAC	p.Ser44_Asp50del
chrX	2929089	GGACAGCCGCCTACCTCTACCC	G	PASS	conservative_inframe_deletion	MODERATE	LOC109496317	LOC109496317	transcript	XM_045050462.1	protein_coding	1	c.130_150delAGCCGCCTACCTCTACCCGAC	p.Ser44_Asp50del
chrX	2929089	GGACAGCCGCCTACCTCTACCC	G	PASS	conservative_inframe_deletion	MODERATE	LOC109496317	LOC109496317	transcript	XM_045050463.1	protein_coding	1	c.130_150delAGCCGCCTACCTCTACCCGAC	p.Ser44_Asp50del
chrX	11488792	C	T	PASS	missense_variant	MODERATE	FANCB	FANCB	transcript	XM_045051294.1	protein_coding	5	c.1270G>A	p.Gly424Arg
chrX	11488792	C	T	PASS	missense_variant	MODERATE	FANCB	FANCB	transcript	XM_004000294.6	protein_coding	5	c.1270G>A	p.Gly424Arg
chrX	53549527	G	A	PASS	missense_variant	MODERATE	HEPH	HEPH	transcript	XM_004000574.5	protein_coding	11	c.1927G>A	p.Asp643Asn
chrX	53549527	G	A	PASS	missense_variant	MODERATE	HEPH	HEPH	transcript	XM_023249133.2	protein_coding	10	c.1714G>A	p.Asp572Asn
chrX	108718633	G	A	PASS	splice_region_variant&intron_variant	LOW	MBNL3	MBNL3	transcript	XM_019824307.3	protein_coding	5	c.772-5C>T
chrX	108718633	G	A	PASS	splice_region_variant&intron_variant	LOW	MBNL3	MBNL3	transcript	XM_019824312.3	protein_coding	5	c.772-5C>T
chrX	108718633	G	A	PASS	splice_region_variant&intron_variant	LOW	MBNL3	MBNL3	transcript	XM_019824313.3	protein_coding	5	c.772-5C>T
chrX	108718633	G	A	PASS	splice_region_variant&intron_variant	LOW	MBNL3	MBNL3	transcript	XM_045051066.1	protein_coding	5	c.772-5C>T
chrX	108718633	G	A	PASS	splice_region_variant&intron_variant	LOW	MBNL3	MBNL3	transcript	XM_019824315.3	protein_coding	4	c.484-5C>T
chrX	108718633	G	A	PASS	splice_region_variant&intron_variant	LOW	MBNL3	MBNL3	transcript	XM_019824314.3	protein_coding	4	c.622-5C>T
chrX	108718633	G	A	PASS	splice_region_variant&intron_variant	LOW	MBNL3	MBNL3	transcript	XM_019824309.3	protein_coding	5	c.772-5C>T
chrX	108718633	G	A	PASS	splice_region_variant&intron_variant	LOW	MBNL3	MBNL3	transcript	XM_019824308.3	protein_coding	5	c.772-5C>T
chrX	108718633	G	A	PASS	splice_region_variant&intron_variant	LOW	MBNL3	MBNL3	transcript	XM_019824311.3	protein_coding	5	c.772-5C>T
chrX	108718633	G	A	PASS	splice_region_variant&intron_variant	LOW	MBNL3	MBNL3	transcript	XM_023249052.2	protein_coding	5	c.772-5C>T

## Sheet: priv.het.prot.chang.var case 2
Table S3. Heterozygous protein changing private variants in case 2. Private variants were obtained by filtering all variants that were present at least once in 82 control genomes. Variants are listed multiple times, if they have predicted effects on more than one transcript. Variants with a SnpEff predicted impact of "high" or "moderate", as well as “low” impact variants affecting the splice regi…
#CHROM	POS	REF	ALT	FILTER	EFFECT	IMPACT	GENE	GENEID	FEATURE	FEATUREID	BIOTYPE	RANK	HGVS_C	HGVS_P
chrA1	8544892	C	T	PASS	missense_variant	MODERATE	MTUS2	MTUS2	transcript	XM_045047752.1	protein_coding	2	c.1621C>T	p.Pro541Ser
chrA1	8544892	C	T	PASS	missense_variant	MODERATE	MTUS2	MTUS2	transcript	XM_045047789.1	protein_coding	2	c.1621C>T	p.Pro541Ser
chrA1	17248805	A	G	PASS	missense_variant	MODERATE	FREM2	FREM2	transcript	XM_003980340.6	protein_coding	1	c.4720A>G	p.Thr1574Ala
chrA1	17248805	A	G	PASS	missense_variant	MODERATE	FREM2	FREM2	transcript	XM_045052301.1	protein_coding	1	c.4720A>G	p.Thr1574Ala
chrA1	17248805	A	G	PASS	missense_variant	MODERATE	FREM2	FREM2	transcript	XM_023250973.2	protein_coding	1	c.4720A>G	p.Thr1574Ala
chrA1	17248805	A	G	PASS	missense_variant	MODERATE	FREM2	FREM2	transcript	XM_045052296.1	protein_coding	1	c.4720A>G	p.Thr1574Ala
chrA1	22108256	A	AT	PASS	splice_region_variant&intron_variant	LOW	CAB39L	CAB39L	transcript	XM_019826173.3	protein_coding	7	c.564+4_564+5insT
chrA1	22108256	A	AT	PASS	splice_region_variant&intron_variant	LOW	CAB39L	CAB39L	transcript	XM_045052719.1	protein_coding	7	c.564+4_564+5insT
chrA1	22108256	A	AT	PASS	splice_region_variant&intron_variant	LOW	CAB39L	CAB39L	transcript	XM_045052723.1	protein_coding	8	c.564+4_564+5insT
chrA1	22108256	A	AT	PASS	splice_region_variant&intron_variant	LOW	CAB39L	CAB39L	transcript	XM_045052735.1	protein_coding	8	c.564+4_564+5insT
chrA1	22108256	A	AT	PASS	splice_region_variant&intron_variant	LOW	CAB39L	CAB39L	transcript	XM_045052732.1	protein_coding	6	c.564+4_564+5insT
chrA1	22108256	A	AT	PASS	splice_region_variant&intron_variant	LOW	CAB39L	CAB39L	transcript	XM_045052738.1	protein_coding	7	c.564+4_564+5insT
chrA1	22108256	A	AT	PASS	splice_region_variant&intron_variant	LOW	CAB39L	CAB39L	transcript	XM_045052717.1	protein_coding	7	c.564+4_564+5insT
chrA1	22108256	A	AT	PASS	splice_region_variant&intron_variant	LOW	CAB39L	CAB39L	transcript	XM_045052734.1	protein_coding	6	c.564+4_564+5insT
chrA1	25526141	A	C	PASS	missense_variant	MODERATE	LOC123384153	LOC123384153	transcript	XM_045053227.1	protein_coding	2	c.697A>C	p.Thr233Pro
chrA1	25526144	T	TATC	PASS	stop_lost&disruptive_inframe_insertion&splice_region_variant	HIGH	LOC123384153	LOC123384153	transcript	XM_045053227.1	protein_coding	2	c.701_702insTCA	p.Ter234delinsTyrGln
chrA1	28580348	C	T	PASS	missense_variant	MODERATE	DGKH	DGKH	transcript	XM_045053518.1	protein_coding	2	c.214G>A	p.Ala72Thr
chrA1	28580348	C	T	PASS	missense_variant	MODERATE	DGKH	DGKH	transcript	XM_023251912.2	protein_coding	2	c.37G>A	p.Ala13Thr
chrA1	28580348	C	T	PASS	missense_variant	MODERATE	DGKH	DGKH	transcript	XM_023251910.2	protein_coding	2	c.214G>A	p.Ala72Thr
chrA1	28580348	C	T	PASS	missense_variant	MODERATE	DGKH	DGKH	transcript	XM_023251905.2	protein_coding	2	c.214G>A	p.Ala72Thr
chrA1	28580348	C	T	PASS	missense_variant	MODERATE	DGKH	DGKH	transcript	XM_045053521.1	protein_coding	3	c.214G>A	p.Ala72Thr
chrA1	28580348	C	T	PASS	missense_variant	MODERATE	DGKH	DGKH	transcript	XM_045053524.1	protein_coding	2	c.130G>A	p.Ala44Thr
chrA1	28580348	C	T	PASS	missense_variant	MODERATE	DGKH	DGKH	transcript	XM_023251911.2	protein_coding	2	c.37G>A	p.Ala13Thr
chrA1	28822907	A	C	PASS	missense_variant	MODERATE	VWA8	VWA8	transcript	XM_045053512.1	protein_coding	19	c.2244A>C	p.Lys748Asn
chrA1	28822907	A	C	PASS	missense_variant	MODERATE	VWA8	VWA8	transcript	XM_045053516.1	protein_coding	19	c.2244A>C	p.Lys748Asn
chrA1	28822907	A	C	PASS	missense_variant	MODERATE	VWA8	VWA8	transcript	XM_045053514.1	protein_coding	19	c.2244A>C	p.Lys748Asn
chrA1	28822907	A	C	PASS	missense_variant	MODERATE	VWA8	VWA8	transcript	XM_045053513.1	protein_coding	19	c.2244A>C	p.Lys748Asn
chrA1	28853395	G	A	PASS	missense_variant	MODERATE	VWA8	VWA8	transcript	XM_045053512.1	protein_coding	21	c.2399G>A	p.Arg800Lys
chrA1	28853395	G	A	PASS	missense_variant	MODERATE	VWA8	VWA8	transcript	XM_045053516.1	protein_coding	21	c.2399G>A	p.Arg800Lys
chrA1	28853395	G	A	PASS	missense_variant	MODERATE	VWA8	VWA8	transcript	XM_045053514.1	protein_coding	21	c.2399G>A	p.Arg800Lys
chrA1	28853395	G	A	PASS	missense_variant	MODERATE	VWA8	VWA8	transcript	XM_045053513.1	protein_coding	21	c.2399G>A	p.Arg800Lys
chrA1	28993001	G	A	PASS	missense_variant	MODERATE	VWA8	VWA8	transcript	XM_045053514.1	protein_coding	40	c.4884G>A	p.Met1628Ile
chrA1	28993065	C	A	PASS	missense_variant	MODERATE	VWA8	VWA8	transcript	XM_045053514.1	protein_coding	40	c.4948C>A	p.Gln1650Lys
chrA1	31706128	C	A	PASS	splice_region_variant&non_coding_transcript_exon_variant	LOW	LOC109492563	LOC109492563	transcript	XR_006595263.1	pseudogene	7	n.4272C>A
chrA1	31706128	C	A	PASS	splice_region_variant&non_coding_transcript_exon_variant	LOW	LOC109492563	LOC109492563	transcript	XR_006595264.1	pseudogene	8	n.2279C>A
chrA1	31706128	C	A	PASS	splice_region_variant&non_coding_transcript_exon_variant	LOW	LOC109492563	LOC109492563	transcript	XR_006595268.1	pseudogene	8	n.1063C>A
chrA1	37354321	G	A	PASS	missense_variant	MODERATE	PCDH20	PCDH20	transcript	XM_003980439.5	protein_coding	2	c.2219C>T	p.Pro740Leu
chrA1	50115957	T	G	PASS	splice_region_variant&intron_variant	LOW	LMO7	LMO7	transcript	XM_045054411.1	protein_coding	4	c.201+6T>G
chrA1	50115957	T	G	PASS	splice_region_variant&intron_variant	LOW	LMO7	LMO7	transcript	XM_045054447.1	protein_coding	4	c.201+6T>G
chrA1	50115957	T	G	PASS	splice_region_variant&intron_variant	LOW	LMO7	LMO7	transcript	XM_045054431.1	protein_coding	4	c.201+6T>G
chrA1	50115957	T	G	PASS	splice_region_variant&intron_variant	LOW	LMO7	LMO7	transcript	XM_019828007.3	protein_coding	4	c.201+6T>G
chrA1	50115957	T	G	PASS	splice_region_variant&intron_variant	LOW	LMO7	LMO7	transcript	XM_019828022.3	protein_coding	4	c.201+6T>G
chrA1	50115957	T	G	PASS	splice_region_variant&intron_variant	LOW	LMO7	LMO7	transcript	XM_019828014.3	protein_coding	4	c.201+6T>G
chrA1	50115957	T	G	PASS	splice_region_variant&intron_variant	LOW	LMO7	LMO7	transcript	XM_019828020.3	protein_coding	4	c.201+6T>G
chrA1	50115957	T	G	PASS	splice_region_variant&intron_variant	LOW	LMO7	LMO7	transcript	XM_019828026.3	protein_coding	4	c.201+6T>G
chrA1	50115957	T	G	PASS	splice_region_variant&intron_variant	LOW	LMO7	LMO7	transcript	XM_019828033.3	protein_coding	4	c.201+6T>G
chrA1	50115957	T	G	PASS	splice_region_variant&intron_variant	LOW	LMO7	LMO7	transcript	XM_019828041.3	protein_coding	4	c.201+6T>G
chrA1	50115957	T	G	PASS	splice_region_variant&intron_variant	LOW	LMO7	LMO7	transcript	XM_019828051.3	protein_coding	4	c.201+6T>G
chrA1	50115957	T	G	PASS	splice_region_variant&intron_variant	LOW	LMO7	LMO7	transcript	XM_019828047.3	protein_coding	4	c.201+6T>G
chrA1	50115957	T	G	PASS	splice_region_variant&intron_variant	LOW	LMO7	LMO7	transcript	XM_019828056.3	protein_coding	4	c.201+6T>G
chrA1	50115957	T	G	PASS	splice_region_variant&intron_variant	LOW	LMO7	LMO7	transcript	XM_023252243.2	protein_coding	4	c.201+6T>G
chrA1	50115957	T	G	PASS	splice_region_variant&intron_variant	LOW	LMO7	LMO7	transcript	XM_045054463.1	protein_coding	4	c.201+6T>G
chrA1	50115957	T	G	PASS	splice_region_variant&intron_variant	LOW	LMO7	LMO7	transcript	XM_019828067.3	protein_coding	4	c.201+6T>G
chrA1	50115957	T	G	PASS	splice_region_variant&intron_variant	LOW	LMO7	LMO7	transcript	XM_023252263.2	protein_coding	4	c.201+6T>G
chrA1	50115957	T	G	PASS	splice_region_variant&intron_variant	LOW	LMO7	LMO7	transcript	XM_023252264.2	protein_coding	4	c.201+6T>G
chrA1	50115957	T	G	PASS	splice_region_variant&intron_variant	LOW	LMO7	LMO7	transcript	XM_045054417.1	protein_coding	4	c.201+6T>G
chrA1	50115957	T	G	PASS	splice_region_variant&intron_variant	LOW	LMO7	LMO7	transcript	XM_045054441.1	protein_coding	4	c.201+6T>G
chrA1	58885044	G	A	PASS	missense_variant	MODERATE	SLITRK6	SLITRK6	transcript	XM_045054946.1	protein_coding	4	c.1147C>T	p.Arg383Cys
chrA1	58885044	G	A	PASS	missense_variant	MODERATE	SLITRK6	SLITRK6	transcript	XM_006927353.5	protein_coding	3	c.1048C>T	p.Arg350Cys
chrA1	58885044	G	A	PASS	missense_variant	MODERATE	SLITRK6	SLITRK6	transcript	XM_045054947.1	protein_coding	4	c.1147C>T	p.Arg383Cys
chrA1	67376544	C	T	PASS	missense_variant	MODERATE	DZIP1	DZIP1	transcript	XM_023252677.2	protein_coding	20	c.2239G>A	p.Gly747Arg
chrA1	67376544	C	T	PASS	missense_variant	MODERATE	DZIP1	DZIP1	transcript	XM_023252698.2	protein_coding	18	c.2146G>A	p.Gly716Arg
chrA1	67376544	C	T	PASS	missense_variant	MODERATE	DZIP1	DZIP1	transcript	XM_023252687.2	protein_coding	19	c.2239G>A	p.Gly747Arg
chrA1	67376544	C	T	PASS	missense_variant	MODERATE	DZIP1	DZIP1	transcript	XM_023252682.2	protein_coding	20	c.2239G>A	p.Gly747Arg
chrA1	67376544	C	T	PASS	missense_variant	MODERATE	DZIP1	DZIP1	transcript	XM_023252689.2	protein_coding	19	c.2179G>A	p.Gly727Arg
chrA1	73618203	T	C	PASS	missense_variant	MODERATE	LOC101085945	LOC101085945	transcript	XM_006927390.5	protein_coding	4	c.308T>C	p.Ile103Thr
chrA1	73618203	T	C	PASS	missense_variant	MODERATE	LOC101085945	LOC101085945	transcript	XM_045055682.1	protein_coding	4	c.308T>C	p.Ile103Thr
chrA1	73618203	T	C	PASS	missense_variant	MODERATE	LOC101085945	LOC101085945	transcript	XM_023253067.2	protein_coding	3	c.197T>C	p.Ile66Thr
chrA1	73618203	T	C	PASS	missense_variant	MODERATE	LOC101085945	LOC101085945	transcript	XM_045055689.1	protein_coding	3	c.197T>C	p.Ile66Thr
chrA1	89719703	C	T	PASS	missense_variant	MODERATE	FLT4	FLT4	transcript	XM_045057091.1	protein_coding	30	c.3904C>T	p.Arg1302Cys
chrA1	135679726	A	C	PASS	splice_region_variant&intron_variant	LOW	CENPH	CENPH	transcript	XM_003981043.5	protein_coding	4	c.308+4A>C
chrA1	135679726	A	C	PASS	splice_region_variant&intron_variant	LOW	CENPH	CENPH	transcript	XM_045061746.1	protein_coding	4	c.227+4A>C
chrA1	156151203	C	G	PASS	missense_variant	MODERATE	KIAA0825	KIAA0825	transcript	XM_045040122.1	protein_coding	21	c.3803G>C	p.Arg1268Pro
chrA1	189358638	C	T	PASS	missense_variant	MODERATE	LOC101091757	LOC101091757	transcript	XM_045056920.1	protein_coding	2	c.464G>A	p.Arg155Gln
chrA1	195465264	G	T	PASS	missense_variant	MODERATE	SLC36A3	SLC36A3	transcript	XM_045036642.1	protein_coding	8	c.992G>T	p.Gly331Val
chrA1	197186601	C	T	PASS	missense_variant&splice_region_variant	MODERATE	ABLIM3	ABLIM3	transcript	XM_019810867.2	protein_coding	16	c.1354G>A	p.Asp452Asn
chrA1	197186601	C	T	PASS	missense_variant&splice_region_variant	MODERATE	ABLIM3	ABLIM3	transcript	XM_045037072.1	protein_coding	15	c.1354G>A	p.Asp452Asn
chrA1	197186601	C	T	PASS	missense_variant&splice_region_variant	MODERATE	ABLIM3	ABLIM3	transcript	XM_006928009.4	protein_coding	13	c.1069G>A	p.Asp357Asn
chrA1	197186601	C	T	PASS	missense_variant&splice_region_variant	MODERATE	ABLIM3	ABLIM3	transcript	XM_011286180.3	protein_coding	12	c.1021G>A	p.Asp341Asn
chrA1	197186601	C	T	PASS	missense_variant&splice_region_variant	MODERATE	ABLIM3	ABLIM3	transcript	XM_019810886.2	protein_coding	14	c.1168G>A	p.Asp390Asn
chrA1	197186601	C	T	PASS	missense_variant&splice_region_variant	MODERATE	ABLIM3	ABLIM3	transcript	XM_019810880.2	protein_coding	15	c.1255G>A	p.Asp419Asn
chrA1	197186601	C	T	PASS	missense_variant&splice_region_variant	MODERATE	ABLIM3	ABLIM3	transcript	XM_019810883.2	protein_coding	14	c.1207G>A	p.Asp403Asn
chrA1	197186601	C	T	PASS	missense_variant&splice_region_variant	MODERATE	ABLIM3	ABLIM3	transcript	XM_006928010.4	protein_coding	15	c.1324G>A	p.Asp442Asn
chrA1	199726554	C	G	PASS	missense_variant	MODERATE	LOC123379535	LOC123379535	transcript	XM_045035427.1	protein_coding	3	c.351C>G	p.Ser117Arg
chrA1	204067229	A	G	PASS	missense_variant	MODERATE	NNT	NNT	transcript	XM_003981426.6	protein_coding	22	c.3178T>C	p.Tyr1060His
chrA1	204067229	A	G	PASS	missense_variant	MODERATE	NNT	NNT	transcript	XM_023260859.2	protein_coding	22	c.3178T>C	p.Tyr1060His
chrA1	204067229	A	G	PASS	missense_variant	MODERATE	NNT	NNT	transcript	XM_011286285.4	protein_coding	22	c.3178T>C	p.Tyr1060His
chrA1	204067229	A	G	PASS	missense_variant	MODERATE	NNT	NNT	transcript	XM_006928023.4	protein_coding	22	c.3178T>C	p.Tyr1060His
chrA1	209461744	A	T	PASS	splice_region_variant&intron_variant	LOW	NIPBL	NIPBL	transcript	XM_023239001.2	protein_coding	45	c.7864-8T>A
chrA1	209461744	A	T	PASS	splice_region_variant&intron_variant	LOW	NIPBL	NIPBL	transcript	XM_045038085.1	protein_coding	45	c.7864-8T>A
chrA1	209461744	A	T	PASS	splice_region_variant&intron_variant	LOW	NIPBL	NIPBL	transcript	XM_045038081.1	protein_coding	46	c.7864-8T>A
chrA1	209461744	A	T	PASS	splice_region_variant&intron_variant	LOW	NIPBL	NIPBL	transcript	XM_023239002.2	protein_coding	45	c.7864-8T>A
chrA1	209461744	A	T	PASS	splice_region_variant&intron_variant	LOW	NIPBL	NIPBL	transcript	XM_045038089.1	protein_coding	45	c.7864-8T>A
chrA1	214959531	A	G	PASS	splice_region_variant&non_coding_transcript_exon_variant	LOW	LOC123385339	LOC123385339	transcript	XR_006597670.1	pseudogene	3	n.1186A>G
chrA1	218669888	G	A	QD2	missense_variant	MODERATE	LOC123380398	LOC123380398	transcript	XM_045038515.1	protein_coding	1	c.430G>A	p.Glu144Lys
chrA1	228121187	G	A	PASS	splice_region_variant&intron_variant	LOW	DNAH5	DNAH5	transcript	XM_023239471.2	protein_coding	34	c.5662-7G>A
chrA1	234776490	T	A	PASS	missense_variant	MODERATE	MED10	MED10	transcript	XM_023239698.2	protein_coding	5	c.478T>A	p.Leu160Met
chrA1	234776490	T	A	PASS	missense_variant	MODERATE	MED10	MED10	transcript	XM_045039062.1	protein_coding	4	c.370T>A	p.Leu124Met
chrA1	235334119	C	T	PASS	missense_variant	MODERATE	ICE1	ICE1	transcript	XM_023239718.2	protein_coding	13	c.2587G>A	p.Gly863Arg
chrA1	235334119	C	T	PASS	missense_variant	MODERATE	ICE1	ICE1	transcript	XM_023239720.2	protein_coding	13	c.2587G>A	p.Gly863Arg
chrA1	235334119	C	T	PASS	missense_variant	MODERATE	ICE1	ICE1	transcript	XM_023239723.2	protein_coding	13	c.2587G>A	p.Gly863Arg
chrA1	235334119	C	T	PASS	missense_variant	MODERATE	ICE1	ICE1	transcript	XM_045039080.1	protein_coding	13	c.2587G>A	p.Gly863Arg
chrA1	235334119	C	T	PASS	missense_variant	MODERATE	ICE1	ICE1	transcript	XM_045039085.1	protein_coding	13	c.2587G>A	p.Gly863Arg
chrA1	235334119	C	T	PASS	missense_variant	MODERATE	ICE1	ICE1	transcript	XM_023239724.2	protein_coding	13	c.2587G>A	p.Gly863Arg
chrA1	235605433	G	A	PASS	missense_variant	MODERATE	ADAMTS16	ADAMTS16	transcript	XM_023239735.2	protein_coding	3	c.404C>T	p.Ala135Val
chrA1	238357267	CCACGGGAACAGCAGTT	C	PASS	frameshift_variant	HIGH	LOC123380599	LOC123380599	transcript	XM_045039279.1	protein_coding	3	c.576_591delAACTGCTGTTCCCGTG	p.Ala194fs
chrA1	238357288	A	G	PASS	missense_variant	MODERATE	LOC123380599	LOC123380599	transcript	XM_045039279.1	protein_coding	3	c.571T>C	p.Trp191Arg
chrA1	238357306	T	C	PASS	missense_variant	MODERATE	LOC123380599	LOC123380599	transcript	XM_045039279.1	protein_coding	3	c.553A>G	p.Met185Val
chrA1	238357314	A	G	PASS	missense_variant	MODERATE	LOC123380599	LOC123380599	transcript	XM_045039279.1	protein_coding	3	c.545T>C	p.Leu182Pro
chrA2	156107	C	T	PASS	missense_variant	MODERATE	TPGS1	TPGS1	transcript	XM_023242431.2	protein_coding	2	c.761C>T	p.Ala254Val
chrA2	2679373	A	T	PASS	missense_variant	MODERATE	DOHH	DOHH	transcript	XM_023243662.2	protein_coding	5	c.635A>T	p.Tyr212Phe
chrA2	2679373	A	T	PASS	missense_variant	MODERATE	DOHH	DOHH	transcript	XM_023243664.2	protein_coding	6	c.635A>T	p.Tyr212Phe
chrA2	2679373	A	T	PASS	missense_variant	MODERATE	DOHH	DOHH	transcript	XM_023243663.2	protein_coding	6	c.635A>T	p.Tyr212Phe
chrA2	3872591	C	T	PASS	missense_variant	MODERATE	PTPRS	PTPRS	transcript	XM_023250839.2	protein_coding	17	c.2404G>A	p.Glu802Lys
chrA2	3872591	C	T	PASS	missense_variant	MODERATE	PTPRS	PTPRS	transcript	XM_023250841.2	protein_coding	16	c.2395G>A	p.Glu799Lys
chrA2	3872591	C	T	PASS	missense_variant	MODERATE	PTPRS	PTPRS	transcript	XM_023250842.2	protein_coding	16	c.2392G>A	p.Glu798Lys
chrA2	3872591	C	T	PASS	missense_variant	MODERATE	PTPRS	PTPRS	transcript	XM_023250843.2	protein_coding	15	c.2377G>A	p.Glu793Lys
chrA2	3872591	C	T	PASS	missense_variant	MODERATE	PTPRS	PTPRS	transcript	XM_023250844.2	protein_coding	16	c.2377G>A	p.Glu793Lys
chrA2	3872591	C	T	PASS	missense_variant	MODERATE	PTPRS	PTPRS	transcript	XM_023250845.2	protein_coding	14	c.2365G>A	p.Glu789Lys
chrA2	3872591	C	T	PASS	missense_variant	MODERATE	PTPRS	PTPRS	transcript	XM_023250846.2	protein_coding	17	c.2404G>A	p.Glu802Lys
chrA2	3872591	C	T	PASS	missense_variant	MODERATE	PTPRS	PTPRS	transcript	XM_023250847.2	protein_coding	13	c.2338G>A	p.Glu780Lys
chrA2	3872591	C	T	PASS	missense_variant	MODERATE	PTPRS	PTPRS	transcript	XM_023250849.2	protein_coding	18	c.2272G>A	p.Glu758Lys
chrA2	3872591	C	T	PASS	missense_variant	MODERATE	PTPRS	PTPRS	transcript	XM_045044293.1	protein_coding	15	c.2383G>A	p.Glu795Lys
chrA2	3872591	C	T	PASS	missense_variant	MODERATE	PTPRS	PTPRS	transcript	XM_045044330.1	protein_coding	14	c.2365G>A	p.Glu789Lys
chrA2	3872591	C	T	PASS	missense_variant	MODERATE	PTPRS	PTPRS	transcript	XM_045044336.1	protein_coding	13	c.2338G>A	p.Glu780Lys
chrA2	3872591	C	T	PASS	missense_variant	MODERATE	PTPRS	PTPRS	transcript	XM_023250840.2	protein_coding	17	c.2404G>A	p.Glu802Lys
chrA2	4522384	G	A	PASS	missense_variant	MODERATE	LOC101085442	LOC101085442	transcript	XM_045044542.1	protein_coding	12	c.1637G>A	p.Arg546Gln
chrA2	4548545	G	A	PASS	missense_variant	MODERATE	LOC102900010	LOC102900010	transcript	XM_045044510.1	protein_coding	11	c.1499G>A	p.Arg500His
chrA2	4548545	G	A	PASS	missense_variant	MODERATE	LOC102900010	LOC102900010	transcript	XM_045044525.1	protein_coding	11	c.1499G>A	p.Arg500His
chrA2	4548545	G	A	PASS	missense_variant	MODERATE	LOC102900010	LOC102900010	transcript	XM_023244096.2	protein_coding	10	c.1172G>A	p.Arg391His
chrA2	4548545	G	A	PASS	missense_variant	MODERATE	LOC102900010	LOC102900010	transcript	XM_045044513.1	protein_coding	11	c.1472G>A	p.Arg491His
chrA2	4548545	G	A	PASS	missense_variant	MODERATE	LOC102900010	LOC102900010	transcript	XM_045044515.1	protein_coding	11	c.1499G>A	p.Arg500His
chrA2	4548545	G	A	PASS	missense_variant	MODERATE	LOC102900010	LOC102900010	transcript	XM_045044523.1	protein_coding	8	c.1055G>A	p.Arg352His
chrA2	5212360	G	A	PASS	missense_variant	MODERATE	ADGRE1	ADGRE1	transcript	XM_045044833.1	protein_coding	24	c.3352G>A	p.Gly1118Arg
chrA2	5212360	G	A	PASS	missense_variant	MODERATE	ADGRE1	ADGRE1	transcript	XM_045044834.1	protein_coding	23	c.3205G>A	p.Gly1069Arg
chrA2	5212360	G	A	PASS	missense_variant	MODERATE	ADGRE1	ADGRE1	transcript	XM_045044835.1	protein_coding	22	c.3076G>A	p.Gly1026Arg
chrA2	5212360	G	A	PASS	missense_variant	MODERATE	ADGRE1	ADGRE1	transcript	XM_045044837.1	protein_coding	20	c.2779G>A	p.Gly927Arg
chrA2	5212360	G	A	PASS	missense_variant	MODERATE	ADGRE1	ADGRE1	transcript	XM_045044838.1	protein_coding	20	c.2779G>A	p.Gly927Arg
chrA2	5212360	G	A	PASS	missense_variant	MODERATE	ADGRE1	ADGRE1	transcript	XM_045044840.1	protein_coding	16	c.2206G>A	p.Gly736Arg
chrA2	7765426	G	A	PASS	missense_variant	MODERATE	ICAM5	ICAM5	transcript	XM_003981851.6	protein_coding	7	c.1610G>A	p.Gly537Asp
chrA2	8157258	C	G	PASS	missense_variant	MODERATE	DNM2	DNM2	transcript	XM_023245382.2	protein_coding	19	c.2160C>G	p.Asp720Glu
chrA2	8157258	C	G	PASS	missense_variant	MODERATE	DNM2	DNM2	transcript	XM_023245392.2	protein_coding	19	c.2160C>G	p.Asp720Glu
chrA2	8157258	C	G	PASS	missense_variant	MODERATE	DNM2	DNM2	transcript	XM_023245398.2	protein_coding	19	c.2160C>G	p.Asp720Glu
chrA2	8157258	C	G	PASS	missense_variant	MODERATE	DNM2	DNM2	transcript	XM_023245403.2	protein_coding	18	c.2148C>G	p.Asp716Glu
chrA2	8157258	C	G	PASS	missense_variant	MODERATE	DNM2	DNM2	transcript	XM_023245404.2	protein_coding	18	c.2148C>G	p.Asp716Glu
chrA2	8157258	C	G	PASS	missense_variant	MODERATE	DNM2	DNM2	transcript	XM_023245405.2	protein_coding	19	c.2160C>G	p.Asp720Glu
chrA2	8157258	C	G	PASS	missense_variant	MODERATE	DNM2	DNM2	transcript	XM_023245386.2	protein_coding	19	c.2160C>G	p.Asp720Glu
chrA2	8157258	C	G	PASS	missense_variant	MODERATE	DNM2	DNM2	transcript	XM_045045537.1	protein_coding	18	c.1686C>G	p.Asp562Glu
chrA2	11049897	C	G	QD2	missense_variant	MODERATE	LOC101085956	LOC101085956	transcript	XM_006928537.3	protein_coding	1	c.31C>G	p.Gln11Glu
chrA2	11049909	A	C	QD2	missense_variant	MODERATE	LOC101085956	LOC101085956	transcript	XM_006928537.3	protein_coding	1	c.43A>C	p.Met15Leu
chrA2	11333169	G	A	PASS	missense_variant	MODERATE	NOTCH3	NOTCH3	transcript	XM_023246608.2	protein_coding	18	c.2888C>T	p.Ala963Val
chrA2	11463653	G	A	PASS	missense_variant	MODERATE	AKAP8	AKAP8	transcript	XM_011289980.4	protein_coding	14	c.1799C>T	p.Pro600Leu
chrA2	11495611	C	G	PASS	missense_variant	MODERATE	AKAP8L	AKAP8L	transcript	XM_045047465.1	protein_coding	6	c.804G>C	p.Met268Ile
chrA2	11495611	C	G	PASS	missense_variant	MODERATE	AKAP8L	AKAP8L	transcript	XM_019818776.3	protein_coding	5	c.738G>C	p.Met246Ile
chrA2	11495611	C	G	PASS	missense_variant	MODERATE	AKAP8L	AKAP8L	transcript	XM_023246649.2	protein_coding	6	c.636G>C	p.Met212Ile
chrA2	11495611	C	G	PASS	missense_variant	MODERATE	AKAP8L	AKAP8L	transcript	XM_045047467.1	protein_coding	7	c.702G>C	p.Met234Ile
chrA2	11495611	C	G	PASS	missense_variant	MODERATE	AKAP8L	AKAP8L	transcript	XM_045047481.1	protein_coding	5	c.555G>C	p.Met185Ile
chrA2	11495611	C	G	PASS	missense_variant	MODERATE	AKAP8L	AKAP8L	transcript	XM_045047476.1	protein_coding	6	c.621G>C	p.Met207Ile
chrA2	11648552	G	C	PASS	missense_variant	MODERATE	LOC123382511	LOC123382511	transcript	XM_045047544.1	protein_coding	3	c.273G>C	p.Leu91Phe
chrA2	11648552	G	C	PASS	missense_variant	MODERATE	LOC123382511	LOC123382511	transcript	XM_045047555.1	protein_coding	3	c.216G>C	p.Leu72Phe
chrA2	11648552	G	C	PASS	missense_variant	MODERATE	LOC123382511	LOC123382511	transcript	XM_045047559.1	protein_coding	3	c.273G>C	p.Leu91Phe
chrA2	11652936	C	T	PASS	missense_variant	MODERATE	LOC123382511	LOC123382511	transcript	XM_045047544.1	protein_coding	7	c.803C>T	p.Pro268Leu
chrA2	11652936	C	T	PASS	missense_variant	MODERATE	LOC123382511	LOC123382511	transcript	XM_045047555.1	protein_coding	7	c.746C>T	p.Pro249Leu
chrA2	11816160	G	A	PASS	missense_variant	MODERATE	LOC123381179	LOC123381179	transcript	XM_045041609.1	protein_coding	1	c.424G>A	p.Ala142Thr
chrA2	12353536	G	C	PASS	splice_region_variant&intron_variant	LOW	CHERP	CHERP	transcript	XM_011290401.4	protein_coding	4	c.522+8C>G
chrA2	12353536	G	C	PASS	splice_region_variant&intron_variant	LOW	CHERP	CHERP	transcript	XM_011290402.4	protein_coding	4	c.522+8C>G
chrA2	13299684	G	C	PASS	splice_region_variant	LOW	JAK3	JAK3	transcript	XM_023247201.2	protein_coding	24	c.*1971C>G
chrA2	13299684	G	C	PASS	splice_region_variant	LOW	JAK3	JAK3	transcript	XM_023247208.2	protein_coding	24	c.*1971C>G
chrA2	13299684	G	C	PASS	splice_region_variant&non_coding_transcript_exon_variant	LOW	JAK3	JAK3	transcript	XR_006591335.1	pseudogene	24	n.5733C>G
chrA2	13424262	G	A	PASS	missense_variant	MODERATE	ARRDC2	ARRDC2	transcript	XM_006928631.4	protein_coding	5	c.698G>A	p.Arg233His
chrA2	13424262	G	A	PASS	missense_variant	MODERATE	ARRDC2	ARRDC2	transcript	XM_023247295.2	protein_coding	5	c.683G>A	p.Arg228His
chrA2	13424262	G	A	PASS	missense_variant	MODERATE	ARRDC2	ARRDC2	transcript	XM_023247292.2	protein_coding	5	c.698G>A	p.Arg233His
chrA2	14011125	T	G	PASS	splice_region_variant&intron_variant	LOW	CRTC1	CRTC1	transcript	XM_023247614.2	protein_coding	14	c.1754-5T>G
chrA2	14011125	T	G	PASS	splice_region_variant&intron_variant	LOW	CRTC1	CRTC1	transcript	XM_045048678.1	protein_coding	14	c.1601-5T>G
chrA2	14011125	T	G	PASS	splice_region_variant&intron_variant	LOW	CRTC1	CRTC1	transcript	XM_023247627.2	protein_coding	13	c.1667-5T>G
chrA2	14011125	T	G	PASS	splice_region_variant&intron_variant	LOW	CRTC1	CRTC1	transcript	XM_023247631.2	protein_coding	13	c.1649-5T>G
chrA2	14011125	T	G	PASS	splice_region_variant&intron_variant	LOW	CRTC1	CRTC1	transcript	XM_023247633.2	protein_coding	15	c.1646-5T>G
chrA2	14011125	T	G	PASS	splice_region_variant&intron_variant	LOW	CRTC1	CRTC1	transcript	XM_023247639.2	protein_coding	12	c.1562-5T>G
chrA2	14011125	T	G	PASS	splice_region_variant&intron_variant	LOW	CRTC1	CRTC1	transcript	XM_023247619.2	protein_coding	13	c.1706-5T>G
chrA2	14011125	T	G	PASS	splice_region_variant&intron_variant	LOW	CRTC1	CRTC1	transcript	XM_023247643.2	protein_coding	14	c.1541-5T>G
chrA2	14011125	T	G	PASS	splice_region_variant&intron_variant	LOW	CRTC1	CRTC1	transcript	XM_023247644.2	protein_coding	13	c.1454-5T>G
chrA2	14011125	T	G	PASS	splice_region_variant&intron_variant	LOW	CRTC1	CRTC1	transcript	XM_023247651.2	protein_coding	14	c.1598-5T>G
chrA2	14011125	T	G	PASS	splice_region_variant&intron_variant	LOW	CRTC1	CRTC1	transcript	XM_023247653.2	protein_coding	12	c.1619-5T>G
chrA2	16417695	G	T	PASS	missense_variant	MODERATE	PTH1R	PTH1R	transcript	XM_045049362.1	protein_coding	16	c.1638G>T	p.Gln546His
chrA2	16417695	G	T	PASS	missense_variant	MODERATE	PTH1R	PTH1R	transcript	XM_045049371.1	protein_coding	15	c.1638G>T	p.Gln546His
chrA2	16417695	G	T	PASS	missense_variant	MODERATE	PTH1R	PTH1R	transcript	XM_045049374.1	protein_coding	15	c.1545G>T	p.Gln515His
chrA2	16417695	G	T	PASS	missense_variant	MODERATE	PTH1R	PTH1R	transcript	XM_045049381.1	protein_coding	15	c.1545G>T	p.Gln515His
chrA2	16417695	G	T	PASS	missense_variant	MODERATE	PTH1R	PTH1R	transcript	XM_045049384.1	protein_coding	15	c.1545G>T	p.Gln515His
chrA2	16417695	G	T	PASS	missense_variant	MODERATE	PTH1R	PTH1R	transcript	XM_045049359.1	protein_coding	14	c.1545G>T	p.Gln515His
chrA2	16417695	G	T	PASS	missense_variant	MODERATE	PTH1R	PTH1R	transcript	XM_045049385.1	protein_coding	14	c.1545G>T	p.Gln515His
chrA2	16417695	G	T	PASS	missense_variant	MODERATE	PTH1R	PTH1R	transcript	XM_045049378.1	protein_coding	15	c.1545G>T	p.Gln515His
chrA2	16417695	G	T	PASS	missense_variant	MODERATE	PTH1R	PTH1R	transcript	XM_045049382.1	protein_coding	15	c.1545G>T	p.Gln515His
chrA2	16507113	G	C	PASS	missense_variant	MODERATE	NBEAL2	NBEAL2	transcript	XM_023248189.2	protein_coding	16	c.2308G>C	p.Gly770Arg
chrA2	16507113	G	C	PASS	missense_variant	MODERATE	NBEAL2	NBEAL2	transcript	XM_023248209.2	protein_coding	16	c.2308G>C	p.Gly770Arg
chrA2	16507113	G	C	PASS	missense_variant	MODERATE	NBEAL2	NBEAL2	transcript	XM_023248199.2	protein_coding	16	c.2308G>C	p.Gly770Arg
chrA2	16507113	G	C	PASS	missense_variant	MODERATE	NBEAL2	NBEAL2	transcript	XM_023248202.2	protein_coding	15	c.2227G>C	p.Gly743Arg
chrA2	16507113	G	C	PASS	missense_variant	MODERATE	NBEAL2	NBEAL2	transcript	XM_003982191.6	protein_coding	16	c.2287G>C	p.Gly763Arg
chrA2	16507113	G	C	PASS	missense_variant	MODERATE	NBEAL2	NBEAL2	transcript	XM_045049421.1	protein_coding	15	c.2206G>C	p.Gly736Arg
chrA2	18224076	G	A	PASS	missense_variant	MODERATE	DALRD3	DALRD3	transcript	XM_045050017.1	protein_coding	11	c.1831C>T	p.Pro611Ser
chrA2	18224076	G	A	PASS	missense_variant	MODERATE	DALRD3	DALRD3	transcript	XM_003982208.5	protein_coding	12	c.1586C>T	p.Thr529Ile
chrA2	18224076	G	A	PASS	missense_variant	MODERATE	DALRD3	DALRD3	transcript	XM_045050029.1	protein_coding	11	c.1672C>T	p.Pro558Ser
chrA2	18224076	G	A	PASS	missense_variant	MODERATE	DALRD3	DALRD3	transcript	XM_011291433.4	protein_coding	12	c.1745C>T	p.Thr582Ile
chrA2	18224076	G	A	PASS	missense_variant	MODERATE	DALRD3	DALRD3	transcript	XM_045050024.1	protein_coding	10	c.1717C>T	p.Pro573Ser
chrA2	18224076	G	A	PASS	missense_variant	MODERATE	DALRD3	DALRD3	transcript	XM_019821328.3	protein_coding	11	c.1631C>T	p.Thr544Ile
chrA2	18293053	T	G	PASS	missense_variant	MODERATE	QARS1	QARS1	transcript	XM_003982213.5	protein_coding	11	c.923A>C	p.Glu308Ala
chrA2	18733985	C	T	QD2	missense_variant	MODERATE	BSN	BSN	transcript	XM_003982229.6	protein_coding	5	c.7879C>T	p.Arg2627Cys
chrA2	18733985	C	T	QD2	missense_variant	MODERATE	BSN	BSN	transcript	XM_045050194.1	protein_coding	5	c.7879C>T	p.Arg2627Cys
chrA2	18733985	C	T	QD2	missense_variant	MODERATE	BSN	BSN	transcript	XM_045050198.1	protein_coding	4	c.6994C>T	p.Arg2332Cys
chrA2	26196420	TTTTCTTGAA	T	PASS	disruptive_inframe_deletion	MODERATE	DNASE1L3	DNASE1L3	transcript	XM_006928890.4	protein_coding	3	c.252_260delTTCAAGAAA	p.Asn84_Arg86del
chrA2	31528127	T	TTTTC	PASS	splice_region_variant&intron_variant	LOW	LOC102902480	LOC102902480	transcript	XR_439723.4	pseudogene	1	n.195-8_195-7insTTTC
chrA2	32226108	G	A	PASS	missense_variant	MODERATE	LOC102899165	LOC102899165	transcript	XM_045051828.1	protein_coding	2	c.383G>A	p.Gly128Glu
chrA2	33758640	G	C	PASS	missense_variant	MODERATE	LRIG1	LRIG1	transcript	XM_011280158.4	protein_coding	18	c.2796C>G	p.Asp932Glu
chrA2	33759322	G	A	PASS	missense_variant	MODERATE	LRIG1	LRIG1	transcript	XM_011280158.4	protein_coding	17	c.2675C>T	p.Thr892Met
chrA2	36218150	T	C	PASS	missense_variant	MODERATE	TMF1	TMF1	transcript	XM_003982410.6	protein_coding	8	c.2108A>G	p.Glu703Gly
chrA2	38388468	C	T	PASS	missense_variant	MODERATE	FOXP1	FOXP1	transcript	XM_023249950.2	protein_coding	4	c.64G>A	p.Gly22Ser
chrA2	38388468	C	T	PASS	missense_variant	MODERATE	FOXP1	FOXP1	transcript	XM_023249951.2	protein_coding	4	c.64G>A	p.Gly22Ser
chrA2	38388468	C	T	PASS	missense_variant	MODERATE	FOXP1	FOXP1	transcript	XM_023249952.2	protein_coding	4	c.64G>A	p.Gly22Ser
chrA2	38388468	C	T	PASS	missense_variant	MODERATE	FOXP1	FOXP1	transcript	XM_023249956.2	protein_coding	4	c.64G>A	p.Gly22Ser
chrA2	38388468	C	T	PASS	missense_variant	MODERATE	FOXP1	FOXP1	transcript	XM_045053185.1	protein_coding	3	c.64G>A	p.Gly22Ser
chrA2	45689367	C	T	PASS	missense_variant	MODERATE	LRRN1	LRRN1	transcript	XM_011280165.3	protein_coding	5	c.553C>T	p.Arg185Cys
chrA2	45689367	C	T	PASS	missense_variant	MODERATE	LRRN1	LRRN1	transcript	XM_045051887.1	protein_coding	3	c.553C>T	p.Arg185Cys
chrA2	45689367	C	T	PASS	missense_variant	MODERATE	LRRN1	LRRN1	transcript	XM_045051888.1	protein_coding	5	c.553C>T	p.Arg185Cys
chrA2	45689367	C	T	PASS	missense_variant	MODERATE	LRRN1	LRRN1	transcript	XM_045051889.1	protein_coding	4	c.553C>T	p.Arg185Cys
chrA2	45689367	C	T	PASS	missense_variant	MODERATE	LRRN1	LRRN1	transcript	XM_045051890.1	protein_coding	4	c.553C>T	p.Arg185Cys
chrA2	45689367	C	T	PASS	missense_variant	MODERATE	LRRN1	LRRN1	transcript	XM_045051891.1	protein_coding	2	c.553C>T	p.Arg185Cys
chrA2	53947146	G	A	PASS	missense_variant	MODERATE	IFT122	IFT122	transcript	XM_045051978.1	protein_coding	2	c.170G>A	p.Cys57Tyr
chrA2	53947146	G	A	PASS	missense_variant	MODERATE	IFT122	IFT122	transcript	XM_023250039.2	protein_coding	2	c.170G>A	p.Cys57Tyr
chrA2	53947146	G	A	PASS	missense_variant	MODERATE	IFT122	IFT122	transcript	XM_023250040.2	protein_coding	2	c.170G>A	p.Cys57Tyr
chrA2	53947146	G	A	PASS	missense_variant	MODERATE	IFT122	IFT122	transcript	XM_019825107.3	protein_coding	2	c.170G>A	p.Cys57Tyr
chrA2	53947146	G	A	PASS	missense_variant	MODERATE	IFT122	IFT122	transcript	XM_045051979.1	protein_coding	1	c.134G>A	p.Cys45Tyr
chrA2	56830779	A	G	PASS	missense_variant	MODERATE	CFAP92	CFAP92	transcript	XM_023250066.2	protein_coding	12	c.2359T>C	p.Ser787Pro
chrA2	56830779	A	G	PASS	missense_variant	MODERATE	CFAP92	CFAP92	transcript	XM_011280234.4	protein_coding	12	c.2359T>C	p.Ser787Pro
chrA2	56830779	A	G	PASS	missense_variant	MODERATE	CFAP92	CFAP92	transcript	XM_019825137.3	protein_coding	12	c.2359T>C	p.Ser787Pro
chrA2	56830779	A	G	PASS	missense_variant	MODERATE	CFAP92	CFAP92	transcript	XM_045052008.1	protein_coding	12	c.2359T>C	p.Ser787Pro
chrA2	56830779	A	G	PASS	missense_variant	MODERATE	CFAP92	CFAP92	transcript	XM_019825136.3	protein_coding	12	c.2356T>C	p.Ser786Pro
chrA2	56830779	A	G	PASS	missense_variant	MODERATE	CFAP92	CFAP92	transcript	XM_045052007.1	protein_coding	13	c.2359T>C	p.Ser787Pro
chrA2	56830779	A	G	PASS	missense_variant	MODERATE	CFAP92	CFAP92	transcript	XM_023250067.2	protein_coding	12	c.2359T>C	p.Ser787Pro
chrA2	56830779	A	G	PASS	missense_variant	MODERATE	CFAP92	CFAP92	transcript	XM_045052009.1	protein_coding	12	c.2359T>C	p.Ser787Pro
chrA2	56830779	A	G	PASS	missense_variant	MODERATE	CFAP92	CFAP92	transcript	XM_045052012.1	protein_coding	11	c.1454T>C	p.Leu485Pro
chrA2	56830779	A	G	PASS	missense_variant	MODERATE	CFAP92	CFAP92	transcript	XM_045052010.1	protein_coding	12	c.2359T>C	p.Ser787Pro
chrA2	59104253	G	A	PASS	missense_variant	MODERATE	PLXNA1	PLXNA1	transcript	XM_003982562.6	protein_coding	3	c.1708C>T	p.Arg570Cys
chrA2	59104253	G	A	PASS	missense_variant	MODERATE	PLXNA1	PLXNA1	transcript	XM_023250088.2	protein_coding	4	c.1534C>T	p.Arg512Cys
chrA2	61768356	A	C	PASS	missense_variant	MODERATE	MYO1G	MYO1G	transcript	XM_023250128.2	protein_coding	21	c.2878T>G	p.Cys960Gly
chrA2	61768356	A	C	PASS	missense_variant	MODERATE	MYO1G	MYO1G	transcript	XM_023250129.2	protein_coding	20	c.2824T>G	p.Cys942Gly
chrA2	61768358	T	G	PASS	missense_variant	MODERATE	MYO1G	MYO1G	transcript	XM_023250128.2	protein_coding	21	c.2876A>C	p.His959Pro
chrA2	61768358	T	G	PASS	missense_variant	MODERATE	MYO1G	MYO1G	transcript	XM_023250129.2	protein_coding	20	c.2822A>C	p.His941Pro
chrA2	61768367	A	C	PASS	missense_variant	MODERATE	MYO1G	MYO1G	transcript	XM_023250128.2	protein_coding	21	c.2867T>G	p.Leu956Arg
chrA2	61768367	A	C	PASS	missense_variant	MODERATE	MYO1G	MYO1G	transcript	XM_023250129.2	protein_coding	20	c.2813T>G	p.Leu938Arg
chrA2	63548522	C	T	PASS	missense_variant	MODERATE	ABCA13	ABCA13	transcript	XM_045052108.1	protein_coding	31	c.10415C>T	p.Pro3472Leu
chrA2	89009087	G	A	QD2	missense_variant	MODERATE	LOC123383972	LOC123383972	transcript	XM_045052631.1	protein_coding	1	c.908G>A	p.Gly303Glu
chrA2	91492046	C	T	PASS	splice_region_variant&intron_variant	LOW	ABCB4	ABCB4	transcript	XM_023250316.2	protein_coding	5	c.344+7G>A
chrA2	91492046	C	T	PASS	splice_region_variant&intron_variant	LOW	ABCB4	ABCB4	transcript	XM_045052325.1	protein_coding	3	c.8+7G>A
chrA2	91492046	C	T	PASS	splice_region_variant&intron_variant	LOW	ABCB4	ABCB4	transcript	XM_023250318.2	protein_coding	5	c.344+7G>A
chrA2	97873356	G	A	PASS	missense_variant	MODERATE	COL1A2	COL1A2	transcript	XM_003982764.6	protein_coding	37	c.2260G>A	p.Val754Ile
chrA2	98099315	G	A	PASS	missense_variant	MODERATE	PEG10	PEG10	transcript	NM_001291089.1	protein_coding	2	c.2348G>A	p.Arg783His
chrA2	98099324	G	A	PASS	missense_variant	MODERATE	PEG10	PEG10	transcript	NM_001291089.1	protein_coding	2	c.2357G>A	p.Arg786His
chrA2	98240377	T	C	PASS	missense_variant	MODERATE	PPP1R9A	PPP1R9A	transcript	XM_045052387.1	protein_coding	2	c.847T>C	p.Ser283Pro
chrA2	98240377	T	C	PASS	missense_variant	MODERATE	PPP1R9A	PPP1R9A	transcript	XM_045052388.1	protein_coding	2	c.847T>C	p.Ser283Pro
chrA2	98240377	T	C	PASS	missense_variant	MODERATE	PPP1R9A	PPP1R9A	transcript	XM_045052389.1	protein_coding	2	c.847T>C	p.Ser283Pro
chrA2	98240377	T	C	PASS	missense_variant	MODERATE	PPP1R9A	PPP1R9A	transcript	XM_045052391.1	protein_coding	2	c.847T>C	p.Ser283Pro
chrA2	98240377	T	C	PASS	missense_variant	MODERATE	PPP1R9A	PPP1R9A	transcript	XM_045052395.1	protein_coding	2	c.847T>C	p.Ser283Pro
chrA2	98240377	T	C	PASS	missense_variant	MODERATE	PPP1R9A	PPP1R9A	transcript	XM_019825492.3	protein_coding	2	c.847T>C	p.Ser283Pro
chrA2	98240377	T	C	PASS	missense_variant	MODERATE	PPP1R9A	PPP1R9A	transcript	XM_045052390.1	protein_coding	2	c.847T>C	p.Ser283Pro
chrA2	98240377	T	C	PASS	missense_variant	MODERATE	PPP1R9A	PPP1R9A	transcript	XM_045052392.1	protein_coding	2	c.847T>C	p.Ser283Pro
chrA2	98240377	T	C	PASS	missense_variant	MODERATE	PPP1R9A	PPP1R9A	transcript	XM_045052393.1	protein_coding	2	c.847T>C	p.Ser283Pro
chrA2	98240377	T	C	PASS	missense_variant	MODERATE	PPP1R9A	PPP1R9A	transcript	XM_019825499.3	protein_coding	2	c.847T>C	p.Ser283Pro
chrA2	98240377	T	C	PASS	missense_variant	MODERATE	PPP1R9A	PPP1R9A	transcript	XM_019825496.3	protein_coding	2	c.847T>C	p.Ser283Pro
chrA2	98240377	T	C	PASS	missense_variant	MODERATE	PPP1R9A	PPP1R9A	transcript	XM_045052394.1	protein_coding	2	c.847T>C	p.Ser283Pro
chrA2	98240377	T	C	PASS	missense_variant	MODERATE	PPP1R9A	PPP1R9A	transcript	XM_011280391.4	protein_coding	2	c.847T>C	p.Ser283Pro
chrA2	98240377	T	C	PASS	missense_variant	MODERATE	PPP1R9A	PPP1R9A	transcript	XM_019825497.3	protein_coding	2	c.847T>C	p.Ser283Pro
chrA2	98240377	T	C	PASS	missense_variant	MODERATE	PPP1R9A	PPP1R9A	transcript	XM_019825500.3	protein_coding	2	c.847T>C	p.Ser283Pro
chrA2	98240377	T	C	PASS	missense_variant	MODERATE	PPP1R9A	PPP1R9A	transcript	XM_045052396.1	protein_coding	2	c.847T>C	p.Ser283Pro
chrA2	98240377	T	C	PASS	missense_variant	MODERATE	PPP1R9A	PPP1R9A	transcript	XM_045052397.1	protein_coding	2	c.847T>C	p.Ser283Pro
chrA2	98240377	T	C	PASS	missense_variant	MODERATE	PPP1R9A	PPP1R9A	transcript	XM_011280392.4	protein_coding	2	c.847T>C	p.Ser283Pro
chrA2	98240377	T	C	PASS	missense_variant	MODERATE	PPP1R9A	PPP1R9A	transcript	XM_011280393.4	protein_coding	2	c.847T>C	p.Ser283Pro
chrA2	98781887	C	T	PASS	missense_variant	MODERATE	ASB4	ASB4	transcript	XM_003982777.6	protein_coding	3	c.895C>T	p.Arg299Cys
chrA2	104735765	G	A	PASS	missense_variant	MODERATE	THSD7A	THSD7A	transcript	XM_019825528.3	protein_coding	9	c.2165C>T	p.Pro722Leu
chrA2	104735765	G	A	PASS	missense_variant	MODERATE	THSD7A	THSD7A	transcript	XM_019825529.3	protein_coding	8	c.2096C>T	p.Pro699Leu
chrA2	104735765	G	A	PASS	missense_variant	MODERATE	THSD7A	THSD7A	transcript	XM_019825530.3	protein_coding	9	c.2165C>T	p.Pro722Leu
chrA2	104735765	G	A	PASS	missense_variant	MODERATE	THSD7A	THSD7A	transcript	XM_045052422.1	protein_coding	11	c.1970C>T	p.Pro657Leu
chrA2	104735765	G	A	PASS	missense_variant	MODERATE	THSD7A	THSD7A	transcript	XM_045052423.1	protein_coding	12	c.1970C>T	p.Pro657Leu
chrA2	118916944	A	G	PASS	missense_variant	MODERATE	HOXA6	HOXA6	transcript	XM_003982880.6	protein_coding	2	c.539T>C	p.Leu180Pro
chrA2	122304160	C	A	PASS	splice_region_variant&intron_variant	LOW	MINDY4	MINDY4	transcript	XM_011280450.4	protein_coding	16	c.2177-6C>A
chrA2	122304160	C	A	PASS	splice_region_variant&intron_variant	LOW	MINDY4	MINDY4	transcript	XR_006594356.1	pseudogene	16	n.2339-6C>A
chrA2	122304160	C	A	PASS	splice_region_variant&intron_variant	LOW	MINDY4	MINDY4	transcript	XM_045052558.1	protein_coding	16	c.2126-6C>A
chrA2	140910645	A	G	PASS	missense_variant	MODERATE	LMOD2	LMOD2	transcript	XM_011280526.4	protein_coding	2	c.805A>G	p.Ile269Val
chrA2	142094415	C	T	PASS	missense_variant	MODERATE	LOC111559538	LOC111559538	transcript	XM_045052704.1	protein_coding	1	c.26C>T	p.Thr9Ile
chrA2	143202967	T	G	PASS	missense_variant	MODERATE	GRM8	GRM8	transcript	XM_011280531.4	protein_coding	10	c.2612A>C	p.Gln871Pro
chrA2	143202967	T	G	PASS	missense_variant	MODERATE	GRM8	GRM8	transcript	XM_045052712.1	protein_coding	8	c.1901A>C	p.Gln634Pro
chrA2	143202967	T	G	PASS	missense_variant	MODERATE	GRM8	GRM8	transcript	XM_019825760.3	protein_coding	10	c.2612A>C	p.Gln871Pro
chrA2	143202967	T	G	PASS	missense_variant	MODERATE	GRM8	GRM8	transcript	XM_019825764.3	protein_coding	10	c.2612A>C	p.Gln871Pro
chrA2	143202967	T	G	PASS	missense_variant	MODERATE	GRM8	GRM8	transcript	XM_019825761.3	protein_coding	10	c.2612A>C	p.Gln871Pro
chrA2	143202967	T	G	PASS	missense_variant	MODERATE	GRM8	GRM8	transcript	XM_045052711.1	protein_coding	10	c.2612A>C	p.Gln871Pro
chrA2	145191379	A	G	PASS	missense_variant	MODERATE	KCP	KCP	transcript	XM_045052729.1	protein_coding	38	c.3889T>C	p.Cys1297Arg
chrA2	157678923	C	T	PASS	stop_gained	HIGH	LOC101083761	LOC101083761	transcript	XM_006929462.2	protein_coding	1	c.22C>T	p.Gln8*
chrA2	161726314	C	T	PASS	missense_variant	MODERATE	EZH2	EZH2	transcript	XM_045052948.1	protein_coding	2	c.80G>A	p.Arg27Gln
chrA2	161726314	C	T	PASS	missense_variant	MODERATE	EZH2	EZH2	transcript	XM_045052953.1	protein_coding	2	c.80G>A	p.Arg27Gln
chrA2	161726314	C	T	PASS	missense_variant	MODERATE	EZH2	EZH2	transcript	XM_045052955.1	protein_coding	2	c.80G>A	p.Arg27Gln
chrA2	161726314	C	T	PASS	missense_variant	MODERATE	EZH2	EZH2	transcript	XM_045052951.1	protein_coding	2	c.80G>A	p.Arg27Gln
chrA2	161726314	C	T	PASS	missense_variant	MODERATE	EZH2	EZH2	transcript	XM_045052949.1	protein_coding	2	c.80G>A	p.Arg27Gln
chrA2	161726314	C	T	PASS	missense_variant	MODERATE	EZH2	EZH2	transcript	XM_045052950.1	protein_coding	2	c.80G>A	p.Arg27Gln
chrA2	162333392	G	A	PASS	missense_variant	MODERATE	LOC101092840	LOC101092840	transcript	XM_045052648.1	protein_coding	82	c.12488G>A	p.Arg4163Gln
chrA2	162595372	T	A	PASS	missense_variant	MODERATE	LOC109496699	LOC109496699	transcript	XM_045052649.1	protein_coding	4	c.566A>T	p.Gln189Leu
chrA2	162676522	C	A	PASS	missense_variant	MODERATE	LOC105259729	LOC105259729	transcript	XM_011279623.4	protein_coding	3	c.169C>A	p.Arg57Ser
chrA2	162677059	C	G	PASS	missense_variant	MODERATE	LOC105259729	LOC105259729	transcript	XM_011279623.4	protein_coding	3	c.706C>G	p.Gln236Glu
chrA2	162677062	A	T	PASS	missense_variant	MODERATE	LOC105259729	LOC105259729	transcript	XM_011279623.4	protein_coding	3	c.709A>T	p.Met237Leu
chrA2	162702335	G	A	PASS	splice_region_variant&intron_variant	LOW	LOC101094088	LOC101094088	transcript	XM_023249556.2	protein_coding	1	c.-47+6C>T
chrA2	162702335	G	A	PASS	splice_region_variant&intron_variant	LOW	LOC101094088	LOC101094088	transcript	XM_045052990.1	protein_coding	1	c.-47+6C>T
chrA2	162702335	G	A	PASS	splice_region_variant&intron_variant	LOW	LOC101094088	LOC101094088	transcript	XM_045052998.1	protein_coding	1	c.-7+6C>T
chrA2	162702335	G	A	PASS	splice_region_variant&intron_variant	LOW	LOC101094088	LOC101094088	transcript	XM_045052993.1	protein_coding	1	c.-7+6C>T
chrA2	162702335	G	A	PASS	splice_region_variant&intron_variant	LOW	LOC101094088	LOC101094088	transcript	XM_045052992.1	protein_coding	1	c.-251+6C>T
chrA2	162702335	G	A	PASS	splice_region_variant&intron_variant	LOW	LOC101094088	LOC101094088	transcript	XR_006594686.1	pseudogene	1	n.11+6C>T
chrA2	162747733	A	G	PASS	missense_variant	MODERATE	LOC123384084	LOC123384084	transcript	XM_045053009.1	protein_coding	4	c.1900A>G	p.Lys634Glu
chrA2	162747736	A	G	PASS	missense_variant	MODERATE	LOC123384084	LOC123384084	transcript	XM_045053009.1	protein_coding	4	c.1903A>G	p.Asn635Asp
chrA2	162937624	C	T	PASS	missense_variant	MODERATE	LOC123384086	LOC123384086	transcript	XM_045053014.1	protein_coding	3	c.398G>A	p.Arg133His
chrA2	162937624	C	T	PASS	missense_variant	MODERATE	LOC123384086	LOC123384086	transcript	XM_045053015.1	protein_coding	2	c.398G>A	p.Arg133His
chrA2	169107677	GCTAATCTGGGTGTGGACCTGCCCAGGTCAGGTAATCTGCAGTGGGGACCTGCCCAGGTCAGCTAATCTGCAGTGGGGACCTGCCCAGGTCAGTAATCTGCAGTGGGGACCTGCCCAGGTCAGCTAATCTGCAGTGGGGACCTGCCCAGGTCAGC	G	PASS	splice_donor_variant&splice_region_variant&intron_variant&non_coding_transcript_exon_variant	HIGH	DYNC2I1	DYNC2I1	transcript	XR_006594729.1	pseudogene	25	n.4430_4546+37del
NW_025408498.1	199385	TC	T	PASS	frameshift_variant	HIGH	LOC123383556	LOC123383556	transcript	XM_045051448.1	protein_coding	10	c.1258delG	p.Asp420fs
NW_025408498.1	199385	TC	T	PASS	frameshift_variant	HIGH	LOC123383556	LOC123383556	transcript	XM_045051449.1	protein_coding	11	c.1144delG	p.Asp382fs
NW_025408498.1	199385	TC	T	PASS	frameshift_variant	HIGH	LOC123383556	LOC123383556	transcript	XM_045051450.1	protein_coding	12	c.1144delG	p.Asp382fs
chrA3	638542	G	C	PASS	missense_variant	MODERATE	ARFRP1	ARFRP1	transcript	XM_023250953.2	protein_coding	6	c.434G>C	p.Arg145Pro
chrA3	638542	G	C	PASS	missense_variant	MODERATE	ARFRP1	ARFRP1	transcript	XM_023250958.2	protein_coding	6	c.434G>C	p.Arg145Pro
chrA3	638542	G	C	PASS	missense_variant	MODERATE	ARFRP1	ARFRP1	transcript	XM_023250959.2	protein_coding	6	c.434G>C	p.Arg145Pro
chrA3	638542	G	C	PASS	missense_variant	MODERATE	ARFRP1	ARFRP1	transcript	XM_023250956.2	protein_coding	6	c.347G>C	p.Arg116Pro
chrA3	1635644	C	T	PASS	missense_variant	MODERATE	CABLES2	CABLES2	transcript	XM_045053407.1	protein_coding	9	c.1168C>T	p.Pro390Ser
chrA3	1635644	C	T	PASS	missense_variant	MODERATE	CABLES2	CABLES2	transcript	XM_045053408.1	protein_coding	9	c.1168C>T	p.Pro390Ser
chrA3	1635644	C	T	PASS	missense_variant	MODERATE	CABLES2	CABLES2	transcript	XM_023251032.2	protein_coding	8	c.1123C>T	p.Pro375Ser
chrA3	4854560	G	A	PASS	missense_variant	MODERATE	APCDD1L	APCDD1L	transcript	XM_045053444.1	protein_coding	4	c.764G>A	p.Arg255Gln
chrA3	4854560	G	A	PASS	missense_variant	MODERATE	APCDD1L	APCDD1L	transcript	XM_023251069.2	protein_coding	3	c.497G>A	p.Arg166Gln
chrA3	5068374	T	C	PASS	splice_region_variant&intron_variant	LOW	LOC101092674	LOC101092674	transcript	XM_023251071.2	protein_coding	7	c.691-8T>C
chrA3	5068374	T	C	PASS	splice_region_variant&intron_variant	LOW	LOC101092674	LOC101092674	transcript	XM_045053450.1	protein_coding	7	c.691-8T>C
chrA3	5068374	T	C	PASS	splice_region_variant&intron_variant	LOW	LOC101092674	LOC101092674	transcript	XR_006595013.1	pseudogene	7	n.726-8T>C
chrA3	5068374	T	C	PASS	splice_region_variant&intron_variant	LOW	LOC101092674	LOC101092674	transcript	XM_023251073.2	protein_coding	7	c.691-8T>C
chrA3	5068374	T	C	PASS	splice_region_variant&intron_variant	LOW	LOC101092674	LOC101092674	transcript	XM_045053448.1	protein_coding	7	c.691-8T>C
chrA3	5068374	T	C	PASS	splice_region_variant&intron_variant	LOW	LOC101092674	LOC101092674	transcript	XM_045053449.1	protein_coding	7	c.691-8T>C
chrA3	5068374	T	C	PASS	splice_region_variant&intron_variant	LOW	LOC101092674	LOC101092674	transcript	XM_023251072.2	protein_coding	7	c.586-8T>C
chrA3	5068374	T	C	PASS	splice_region_variant&intron_variant	LOW	LOC101092674	LOC101092674	transcript	XM_006929630.5	protein_coding	5	c.433-8T>C
chrA3	5068374	T	C	PASS	splice_region_variant&intron_variant	LOW	LOC101092674	LOC101092674	transcript	XM_019826309.3	protein_coding	7	c.604-8T>C
chrA3	5068374	T	C	PASS	splice_region_variant&intron_variant	LOW	LOC101092674	LOC101092674	transcript	XM_019826311.3	protein_coding	6	c.586-8T>C
chrA3	5068374	T	C	PASS	splice_region_variant&intron_variant	LOW	LOC101092674	LOC101092674	transcript	XM_019826312.3	protein_coding	5	c.562-8T>C
chrA3	5613484	G	A	PASS	missense_variant	MODERATE	CTCFL	CTCFL	transcript	XM_045053455.1	protein_coding	2	c.116G>A	p.Arg39Lys
chrA3	5613484	G	A	PASS	missense_variant	MODERATE	CTCFL	CTCFL	transcript	XM_045053456.1	protein_coding	2	c.116G>A	p.Arg39Lys
chrA3	5613484	G	A	PASS	missense_variant	MODERATE	CTCFL	CTCFL	transcript	XM_023251076.2	protein_coding	2	c.116G>A	p.Arg39Lys
chrA3	5613543	A	G	PASS	missense_variant	MODERATE	CTCFL	CTCFL	transcript	XM_045053455.1	protein_coding	2	c.175A>G	p.Lys59Glu
chrA3	5613543	A	G	PASS	missense_variant	MODERATE	CTCFL	CTCFL	transcript	XM_045053456.1	protein_coding	2	c.175A>G	p.Lys59Glu
chrA3	5613543	A	G	PASS	missense_variant	MODERATE	CTCFL	CTCFL	transcript	XM_023251076.2	protein_coding	2	c.175A>G	p.Lys59Glu
chrA3	5613639	G	A	PASS	missense_variant	MODERATE	CTCFL	CTCFL	transcript	XM_045053455.1	protein_coding	2	c.271G>A	p.Val91Met
chrA3	5613639	G	A	PASS	missense_variant	MODERATE	CTCFL	CTCFL	transcript	XM_045053456.1	protein_coding	2	c.271G>A	p.Val91Met
chrA3	5613639	G	A	PASS	missense_variant	MODERATE	CTCFL	CTCFL	transcript	XM_023251076.2	protein_coding	2	c.271G>A	p.Val91Met
chrA3	5613816	C	G	PASS	missense_variant	MODERATE	CTCFL	CTCFL	transcript	XM_045053455.1	protein_coding	2	c.448C>G	p.Gln150Glu
chrA3	5613816	C	G	PASS	missense_variant	MODERATE	CTCFL	CTCFL	transcript	XM_045053456.1	protein_coding	2	c.448C>G	p.Gln150Glu
chrA3	5613816	C	G	PASS	missense_variant	MODERATE	CTCFL	CTCFL	transcript	XM_023251076.2	protein_coding	2	c.448C>G	p.Gln150Glu
chrA3	35900053	A	G	PASS	splice_region_variant&synonymous_variant	LOW	ANKEF1	ANKEF1	transcript	XM_011280903.4	protein_coding	6	c.1641A>G	p.Lys547Lys
chrA3	35900053	A	G	PASS	splice_region_variant&synonymous_variant	LOW	ANKEF1	ANKEF1	transcript	XM_011280905.4	protein_coding	5	c.1107A>G	p.Lys369Lys
chrA3	35900053	A	G	PASS	splice_region_variant&synonymous_variant	LOW	ANKEF1	ANKEF1	transcript	XM_011280904.4	protein_coding	5	c.1146A>G	p.Lys382Lys
chrA3	63498496	T	G	PASS	splice_region_variant&intron_variant	LOW	PLEKHH2	PLEKHH2	transcript	XM_011281045.4	protein_coding	14	c.2302-6T>G
chrA3	63498496	T	G	PASS	splice_region_variant&intron_variant	LOW	PLEKHH2	PLEKHH2	transcript	XR_006595520.1	pseudogene	14	n.2459-6T>G
chrA3	63498496	T	G	PASS	splice_region_variant&intron_variant	LOW	PLEKHH2	PLEKHH2	transcript	XR_006595519.1	pseudogene	14	n.2459-6T>G
chrA3	63498496	T	G	PASS	splice_region_variant&intron_variant	LOW	PLEKHH2	PLEKHH2	transcript	XM_045054151.1	protein_coding	14	c.2302-6T>G
chrA3	63498496	T	G	PASS	splice_region_variant&intron_variant	LOW	PLEKHH2	PLEKHH2	transcript	XM_045054152.1	protein_coding	14	c.2302-6T>G
chrA3	63498496	T	G	PASS	splice_region_variant&intron_variant	LOW	PLEKHH2	PLEKHH2	transcript	XR_006595518.1	pseudogene	14	n.2459-6T>G
chrA3	63498496	T	G	PASS	splice_region_variant&intron_variant	LOW	PLEKHH2	PLEKHH2	transcript	XM_045054149.1	protein_coding	14	c.2302-6T>G
chrA3	63498496	T	G	PASS	splice_region_variant&intron_variant	LOW	PLEKHH2	PLEKHH2	transcript	XM_045054150.1	protein_coding	14	c.2302-6T>G
chrA3	65843791	G	A	PASS	missense_variant	MODERATE	PRKCE	PRKCE	transcript	XM_011281033.3	protein_coding	15	c.2111G>A	p.Arg704Gln
chrA3	65843791	G	A	PASS	missense_variant	MODERATE	PRKCE	PRKCE	transcript	XM_045055096.1	protein_coding	16	c.1838G>A	p.Arg613Gln
chrA3	65843791	G	A	PASS	missense_variant	MODERATE	PRKCE	PRKCE	transcript	XM_045055097.1	protein_coding	15	c.1817G>A	p.Arg606Gln
chrA3	65843791	G	A	PASS	missense_variant	MODERATE	PRKCE	PRKCE	transcript	XM_045055098.1	protein_coding	14	c.1709G>A	p.Arg570Gln
chrA3	66963673	C	G	PASS	missense_variant	MODERATE	MSH2	MSH2	transcript	XM_045054181.1	protein_coding	12	c.1853C>G	p.Pro618Arg
chrA3	72464527	G	A	PASS	missense_variant	MODERATE	ASB3	ASB3	transcript	XM_011281016.4	protein_coding	2	c.100C>T	p.Arg34Cys
chrA3	72464527	G	A	PASS	missense_variant	MODERATE	ASB3	ASB3	transcript	XM_045054211.1	protein_coding	3	c.100C>T	p.Arg34Cys
chrA3	72464527	G	A	PASS	missense_variant	MODERATE	ASB3	ASB3	transcript	XM_019827190.3	protein_coding	3	c.100C>T	p.Arg34Cys
chrA3	72464527	G	A	PASS	missense_variant	MODERATE	ASB3	ASB3	transcript	XM_045054213.1	protein_coding	3	c.100C>T	p.Arg34Cys
chrA3	72464527	G	A	PASS	missense_variant	MODERATE	ASB3	ASB3	transcript	XM_045054209.1	protein_coding	4	c.100C>T	p.Arg34Cys
chrA3	72464527	G	A	PASS	missense_variant	MODERATE	ASB3	ASB3	transcript	XM_045054210.1	protein_coding	3	c.100C>T	p.Arg34Cys
chrA3	72464527	G	A	PASS	missense_variant	MODERATE	ASB3	ASB3	transcript	XM_011281018.4	protein_coding	2	c.100C>T	p.Arg34Cys
chrA3	72464527	G	A	PASS	missense_variant	MODERATE	ASB3	ASB3	transcript	XM_045054212.1	protein_coding	3	c.100C>T	p.Arg34Cys
chrA3	72464527	G	A	PASS	missense_variant	MODERATE	ASB3	ASB3	transcript	XM_011281017.4	protein_coding	3	c.100C>T	p.Arg34Cys
chrA3	88677802	C	T	PASS	missense_variant	MODERATE	LOC102899149	LOC102899149	transcript	XM_006930182.4	protein_coding	2	c.541C>T	p.Arg181Cys
chrA3	98187329	C	T	PASS	missense_variant	MODERATE	LOC101089093	LOC101089093	transcript	XM_011281195.3	protein_coding	1	c.298G>A	p.Gly100Arg
chrA3	102543467	C	T	PASS	missense_variant	MODERATE	NT5DC4	NT5DC4	transcript	XM_045054565.1	protein_coding	1	c.47G>A	p.Gly16Glu
chrA3	103052183	C	T	PASS	missense_variant	MODERATE	MERTK	MERTK	transcript	XM_023251885.2	protein_coding	17	c.2236G>A	p.Gly746Ser
chrA3	103052183	C	T	PASS	missense_variant	MODERATE	MERTK	MERTK	transcript	XM_023251887.2	protein_coding	17	c.2236G>A	p.Gly746Ser
chrA3	103052183	C	T	PASS	missense_variant	MODERATE	MERTK	MERTK	transcript	XM_023251886.2	protein_coding	17	c.2209G>A	p.Gly737Ser
chrA3	104163239	G	A	PASS	missense_variant	MODERATE	ACOXL	ACOXL	transcript	XM_045054588.1	protein_coding	11	c.610C>T	p.Arg204Trp
chrA3	104833965	G	A	PASS	missense_variant	MODERATE	GPAT2	GPAT2	transcript	XM_045054621.1	protein_coding	24	c.2168C>T	p.Pro723Leu
chrA3	104833965	G	A	PASS	missense_variant	MODERATE	GPAT2	GPAT2	transcript	XM_045054632.1	protein_coding	18	c.1964C>T	p.Pro655Leu
chrA3	104833965	G	A	PASS	missense_variant	MODERATE	GPAT2	GPAT2	transcript	XM_045054631.1	protein_coding	18	c.1964C>T	p.Pro655Leu
chrA3	104833965	G	A	PASS	missense_variant	MODERATE	GPAT2	GPAT2	transcript	XM_045054629.1	protein_coding	24	c.2120C>T	p.Pro707Leu
chrA3	104833965	G	A	PASS	missense_variant	MODERATE	GPAT2	GPAT2	transcript	XM_045054627.1	protein_coding	24	c.2120C>T	p.Pro707Leu
chrA3	104833965	G	A	PASS	missense_variant	MODERATE	GPAT2	GPAT2	transcript	XM_045054628.1	protein_coding	24	c.2168C>T	p.Pro723Leu
chrA3	104833965	G	A	PASS	missense_variant	MODERATE	GPAT2	GPAT2	transcript	XM_045054622.1	protein_coding	23	c.2168C>T	p.Pro723Leu
chrA3	104833965	G	A	PASS	missense_variant	MODERATE	GPAT2	GPAT2	transcript	XM_045054623.1	protein_coding	22	c.2168C>T	p.Pro723Leu
chrA3	104833965	G	A	PASS	missense_variant	MODERATE	GPAT2	GPAT2	transcript	XM_045054624.1	protein_coding	23	c.2168C>T	p.Pro723Leu
chrA3	104833965	G	A	PASS	missense_variant	MODERATE	GPAT2	GPAT2	transcript	XM_045054625.1	protein_coding	24	c.2168C>T	p.Pro723Leu
chrA3	104833965	G	A	PASS	missense_variant	MODERATE	GPAT2	GPAT2	transcript	XM_045054626.1	protein_coding	24	c.2153C>T	p.Pro718Leu
chrA3	118424165	C	T	PASS	missense_variant	MODERATE	IFT172	IFT172	transcript	XM_003984381.6	protein_coding	19	c.2000C>T	p.Ala667Val
chrA3	118424165	C	T	PASS	missense_variant	MODERATE	IFT172	IFT172	transcript	XM_019827754.3	protein_coding	20	c.1937C>T	p.Ala646Val
chrA3	118754123	C	G	PASS	missense_variant	MODERATE	EMILIN1	EMILIN1	transcript	XM_023252016.2	protein_coding	4	c.1627G>C	p.Gly543Arg
chrA3	118754123	C	G	PASS	missense_variant	MODERATE	EMILIN1	EMILIN1	transcript	XM_045054817.1	protein_coding	4	c.1333G>C	p.Gly445Arg
chrB1	17371270	T	C	PASS	splice_region_variant&intron_variant	LOW	MTNR1A	MTNR1A	transcript	XM_023252374.2	protein_coding	1	c.226+3A>G
chrB1	17371271	A	C	PASS	splice_donor_variant&intron_variant	HIGH	MTNR1A	MTNR1A	transcript	XM_023252374.2	protein_coding	1	c.226+2T>G
chrB1	33558866	TGGGCCAAAC	T	PASS	conservative_inframe_deletion	MODERATE	LOC123384816	LOC123384816	transcript	XM_045055376.1	protein_coding	1	c.4_12delGGCCAAACG	p.Gly2_Thr4del
chrB1	33558884	C	T	PASS	missense_variant	MODERATE	LOC123384816	LOC123384816	transcript	XM_045055376.1	protein_coding	1	c.20C>T	p.Thr7Ile
chrB1	33558887	C	T	PASS	missense_variant	MODERATE	LOC123384816	LOC123384816	transcript	XM_045055376.1	protein_coding	1	c.23C>T	p.Pro8Leu
chrB1	142725090	T	C	PASS	missense_variant	MODERATE	SOWAHB	SOWAHB	transcript	XM_011281731.4	protein_coding	1	c.875T>C	p.Ile292Thr
chrB1	149809130	A	T	PASS	missense_variant	MODERATE	GNRHR	GNRHR	transcript	NM_001287228.1	protein_coding	2	c.565A>T	p.Thr189Ser
chrB1	154536973	G	T	PASS	splice_region_variant&non_coding_transcript_exon_variant	LOW	LOC123385056	LOC123385056	transcript	XR_006597056.1	pseudogene	4	n.567C>A
chrB1	160572682	G	A	PASS	missense_variant	MODERATE	NMU	NMU	transcript	XM_023253099.2	protein_coding	1	c.139G>A	p.Ala47Thr
chrB1	160572682	G	A	PASS	missense_variant	MODERATE	NMU	NMU	transcript	XM_045056359.1	protein_coding	1	c.139G>A	p.Ala47Thr
chrB1	161763081	C	T	PASS	missense_variant	MODERATE	PDGFRA	PDGFRA	transcript	XM_003985377.5	protein_coding	11	c.1639G>A	p.Val547Ile
chrB1	161763081	C	T	PASS	missense_variant	MODERATE	PDGFRA	PDGFRA	transcript	XM_023253102.2	protein_coding	11	c.1639G>A	p.Val547Ile
chrB1	161763081	C	T	PASS	missense_variant	MODERATE	PDGFRA	PDGFRA	transcript	XM_023253101.2	protein_coding	11	c.1639G>A	p.Val547Ile
chrB1	161763081	C	T	PASS	missense_variant	MODERATE	PDGFRA	PDGFRA	transcript	XM_006931120.4	protein_coding	11	c.1639G>A	p.Val547Ile
chrB1	161763081	C	T	PASS	missense_variant	MODERATE	PDGFRA	PDGFRA	transcript	XM_019829489.3	protein_coding	11	c.1639G>A	p.Val547Ile
chrB1	164155187	G	A	PASS	missense_variant	MODERATE	FRYL	FRYL	transcript	XM_019829524.3	protein_coding	6	c.196G>A	p.Val66Ile
chrB1	164155187	G	A	PASS	missense_variant	MODERATE	FRYL	FRYL	transcript	XM_019829525.3	protein_coding	7	c.196G>A	p.Val66Ile
chrB1	164155187	G	A	PASS	missense_variant	MODERATE	FRYL	FRYL	transcript	XM_045056396.1	protein_coding	3	c.196G>A	p.Val66Ile
chrB1	164155187	G	A	PASS	missense_variant	MODERATE	FRYL	FRYL	transcript	XM_045056397.1	protein_coding	3	c.196G>A	p.Val66Ile
chrB1	164155187	G	A	PASS	missense_variant	MODERATE	FRYL	FRYL	transcript	XM_045056398.1	protein_coding	3	c.196G>A	p.Val66Ile
chrB1	164155187	G	A	PASS	missense_variant	MODERATE	FRYL	FRYL	transcript	XM_045056399.1	protein_coding	3	c.196G>A	p.Val66Ile
chrB1	164155187	G	A	PASS	missense_variant	MODERATE	FRYL	FRYL	transcript	XM_045056400.1	protein_coding	3	c.196G>A	p.Val66Ile
chrB1	164155187	G	A	PASS	missense_variant	MODERATE	FRYL	FRYL	transcript	XM_045056401.1	protein_coding	3	c.196G>A	p.Val66Ile
chrB1	201898748	G	A	PASS	missense_variant	MODERATE	ABLIM2	ABLIM2	transcript	XM_045056645.1	protein_coding	2	c.80C>T	p.Pro27Leu
chrB1	201898748	G	A	PASS	missense_variant	MODERATE	ABLIM2	ABLIM2	transcript	XM_045056646.1	protein_coding	2	c.80C>T	p.Pro27Leu
chrB1	201898748	G	A	PASS	missense_variant	MODERATE	ABLIM2	ABLIM2	transcript	XM_045056647.1	protein_coding	2	c.80C>T	p.Pro27Leu
chrB1	201898748	G	A	PASS	missense_variant	MODERATE	ABLIM2	ABLIM2	transcript	XM_045056648.1	protein_coding	2	c.80C>T	p.Pro27Leu
chrB1	201898748	G	A	PASS	missense_variant	MODERATE	ABLIM2	ABLIM2	transcript	XM_045056649.1	protein_coding	2	c.80C>T	p.Pro27Leu
chrB1	201898748	G	A	PASS	missense_variant	MODERATE	ABLIM2	ABLIM2	transcript	XM_045056650.1	protein_coding	2	c.80C>T	p.Pro27Leu
chrB1	201898748	G	A	PASS	missense_variant	MODERATE	ABLIM2	ABLIM2	transcript	XM_045056652.1	protein_coding	2	c.80C>T	p.Pro27Leu
chrB1	201898748	G	A	PASS	missense_variant	MODERATE	ABLIM2	ABLIM2	transcript	XM_045056653.1	protein_coding	2	c.80C>T	p.Pro27Leu
chrB1	201898748	G	A	PASS	missense_variant	MODERATE	ABLIM2	ABLIM2	transcript	XM_045056654.1	protein_coding	2	c.80C>T	p.Pro27Leu
chrB1	201898748	G	A	PASS	missense_variant	MODERATE	ABLIM2	ABLIM2	transcript	XM_045056655.1	protein_coding	2	c.80C>T	p.Pro27Leu
chrB1	201898748	G	A	PASS	missense_variant	MODERATE	ABLIM2	ABLIM2	transcript	XM_045056656.1	protein_coding	2	c.80C>T	p.Pro27Leu
chrB1	201898748	G	A	PASS	missense_variant	MODERATE	ABLIM2	ABLIM2	transcript	XM_045056657.1	protein_coding	2	c.80C>T	p.Pro27Leu
chrB1	201898748	G	A	PASS	missense_variant	MODERATE	ABLIM2	ABLIM2	transcript	XM_045056658.1	protein_coding	2	c.80C>T	p.Pro27Leu
chrB1	201898748	G	A	PASS	missense_variant	MODERATE	ABLIM2	ABLIM2	transcript	XM_045056659.1	protein_coding	2	c.80C>T	p.Pro27Leu
chrB1	201898748	G	A	PASS	missense_variant	MODERATE	ABLIM2	ABLIM2	transcript	XM_045056660.1	protein_coding	2	c.80C>T	p.Pro27Leu
chrB1	201898748	G	A	PASS	missense_variant	MODERATE	ABLIM2	ABLIM2	transcript	XM_045056661.1	protein_coding	2	c.80C>T	p.Pro27Leu
chrB1	201898748	G	A	PASS	missense_variant	MODERATE	ABLIM2	ABLIM2	transcript	XM_045056663.1	protein_coding	2	c.80C>T	p.Pro27Leu
chrB1	201898748	G	A	PASS	missense_variant	MODERATE	ABLIM2	ABLIM2	transcript	XM_045056664.1	protein_coding	2	c.80C>T	p.Pro27Leu
chrB1	201898748	G	A	PASS	missense_variant	MODERATE	ABLIM2	ABLIM2	transcript	XM_045056665.1	protein_coding	2	c.80C>T	p.Pro27Leu
chrB1	201898748	G	A	PASS	missense_variant	MODERATE	ABLIM2	ABLIM2	transcript	XM_045056666.1	protein_coding	2	c.80C>T	p.Pro27Leu
chrB1	201898748	G	A	PASS	missense_variant	MODERATE	ABLIM2	ABLIM2	transcript	XM_045056667.1	protein_coding	2	c.80C>T	p.Pro27Leu
chrB1	201898748	G	A	PASS	missense_variant	MODERATE	ABLIM2	ABLIM2	transcript	XM_045056668.1	protein_coding	2	c.80C>T	p.Pro27Leu
chrB1	201898748	G	A	PASS	missense_variant	MODERATE	ABLIM2	ABLIM2	transcript	XM_045056669.1	protein_coding	2	c.80C>T	p.Pro27Leu
chrB1	201898748	G	A	PASS	missense_variant	MODERATE	ABLIM2	ABLIM2	transcript	XM_023253441.2	protein_coding	2	c.47C>T	p.Pro16Leu
chrB1	201898748	G	A	PASS	missense_variant	MODERATE	ABLIM2	ABLIM2	transcript	XM_023253443.2	protein_coding	2	c.38C>T	p.Pro13Leu
chrB1	201898748	G	A	PASS	missense_variant	MODERATE	ABLIM2	ABLIM2	transcript	XM_045056670.1	protein_coding	2	c.80C>T	p.Pro27Leu
chrB1	203035875	GCCT	G	PASS	disruptive_inframe_deletion	MODERATE	HTT	HTT	transcript	XM_045056956.1	protein_coding	58	c.7916_7918delAGG	p.Glu2639del
chrB1	203676226	G	C	PASS	splice_region_variant&intron_variant	LOW	FAM193A	FAM193A	transcript	XM_023253470.2	protein_coding	1	c.-19+6C>G
chrB1	203676226	G	C	PASS	splice_region_variant&intron_variant	LOW	FAM193A	FAM193A	transcript	XM_023253476.2	protein_coding	1	c.-19+6C>G
chrB1	203676227	CTTA	C	PASS	splice_donor_variant&splice_region_variant&intron_variant	HIGH	FAM193A	FAM193A	transcript	XM_023253470.2	protein_coding	1	c.-19+2_-19+4delTAA
chrB1	203676227	CTTA	C	PASS	splice_donor_variant&splice_region_variant&intron_variant	HIGH	FAM193A	FAM193A	transcript	XM_023253476.2	protein_coding	1	c.-19+2_-19+4delTAA
chrB1	203676233	T	C	PASS	splice_region_variant	LOW	FAM193A	FAM193A	transcript	XM_023253470.2	protein_coding	1	c.-20A>G
chrB1	203676233	T	C	PASS	splice_region_variant	LOW	FAM193A	FAM193A	transcript	XM_023253476.2	protein_coding	1	c.-20A>G
chrB2	2562797	C	A	PASS	missense_variant	MODERATE	LOC123385635	LOC123385635	transcript	XM_045058461.1	protein_coding	1	c.808C>A	p.Gln270Lys
chrB2	3345170	C	T	PASS	missense_variant	MODERATE	LOC105260539	LOC105260539	transcript	XM_045058490.1	protein_coding	2	c.685C>T	p.Pro229Ser
chrB2	6066562	C	T	PASS	splice_region_variant&intron_variant	LOW	LOC109499521	LOC109499521	transcript	XR_002742161.2	pseudogene	3	n.1222-5C>T
chrB2	11595414	A	C	PASS	missense_variant	MODERATE	NUP153	NUP153	transcript	XM_045057072.1	protein_coding	21	c.2595A>C	p.Glu865Asp
chrB2	11595414	A	C	PASS	missense_variant	MODERATE	NUP153	NUP153	transcript	XM_006931416.5	protein_coding	21	c.2595A>C	p.Glu865Asp
chrB2	11595414	A	C	PASS	missense_variant	MODERATE	NUP153	NUP153	transcript	XM_019830197.3	protein_coding	20	c.2541A>C	p.Glu847Asp
chrB2	11595414	A	C	PASS	missense_variant	MODERATE	NUP153	NUP153	transcript	XM_019830198.3	protein_coding	20	c.2538A>C	p.Glu846Asp
chrB2	11595414	A	C	PASS	missense_variant	MODERATE	NUP153	NUP153	transcript	XM_045057074.1	protein_coding	19	c.2187A>C	p.Glu729Asp
chrB2	11595414	A	C	PASS	missense_variant	MODERATE	NUP153	NUP153	transcript	XM_006931414.5	protein_coding	18	c.2571A>C	p.Glu857Asp
chrB2	11595414	A	C	PASS	missense_variant	MODERATE	NUP153	NUP153	transcript	XM_006931415.5	protein_coding	16	c.2187A>C	p.Glu729Asp
chrB2	11595414	A	C	PASS	missense_variant	MODERATE	NUP153	NUP153	transcript	XM_045057073.1	protein_coding	17	c.2508A>C	p.Glu836Asp
chrB2	15049876	T	A	PASS	missense_variant	MODERATE	MCUR1	MCUR1	transcript	XM_023253674.2	protein_coding	9	c.1090T>A	p.Trp364Arg
chrB2	28767243	G	A	PASS	missense_variant	MODERATE	LOC109502777	LOC109502777	transcript	XM_045057201.1	protein_coding	1	c.584G>A	p.Arg195Lys
chrB2	28767243	G	A	PASS	missense_variant	MODERATE	LOC109502777	LOC109502777	transcript	XM_045057205.1	protein_coding	4	c.329G>A	p.Arg110Lys
chrB2	28767243	G	A	PASS	missense_variant	MODERATE	LOC109502777	LOC109502777	transcript	XM_045057206.1	protein_coding	3	c.329G>A	p.Arg110Lys
chrB2	28767243	G	A	PASS	missense_variant	MODERATE	LOC109502777	LOC109502777	transcript	XM_045057203.1	protein_coding	2	c.329G>A	p.Arg110Lys
chrB2	28767243	G	A	PASS	missense_variant	MODERATE	LOC109502777	LOC109502777	transcript	XM_045057204.1	protein_coding	3	c.329G>A	p.Arg110Lys
chrB2	28767243	G	A	PASS	missense_variant	MODERATE	LOC109502777	LOC109502777	transcript	XM_045057202.1	protein_coding	1	c.584G>A	p.Arg195Lys
chrB2	29817087	A	G	PASS	missense_variant	MODERATE	LOC105260551	LOC105260551	transcript	XM_011282114.4	protein_coding	5	c.962T>C	p.Ile321Thr
chrB2	29817087	A	G	PASS	missense_variant	MODERATE	LOC105260551	LOC105260551	transcript	XM_045057248.1	protein_coding	5	c.962T>C	p.Ile321Thr
chrB2	29818687	G	C	PASS	missense_variant	MODERATE	LOC105260551	LOC105260551	transcript	XM_011282114.4	protein_coding	2	c.295C>G	p.Arg99Gly
chrB2	29818687	G	C	PASS	missense_variant	MODERATE	LOC105260551	LOC105260551	transcript	XM_045057248.1	protein_coding	2	c.295C>G	p.Arg99Gly
chrB2	35918312	C	T	PASS	missense_variant	MODERATE	CCDC167	CCDC167	transcript	XM_045057473.1	protein_coding	5	c.326G>A	p.Arg109Gln
chrB2	39226166	C	T	PASS	missense_variant	MODERATE	UNC5CL	UNC5CL	transcript	XM_045057498.1	protein_coding	6	c.1247G>A	p.Cys416Tyr
chrB2	39226166	C	T	PASS	missense_variant	MODERATE	UNC5CL	UNC5CL	transcript	XM_003986122.6	protein_coding	6	c.1169G>A	p.Cys390Tyr
chrB2	41001230	G	A	PASS	splice_region_variant&intron_variant	LOW	CUL7	CUL7	transcript	XM_023253988.2	protein_coding	23	c.4431+5C>T
chrB2	41171774	CACTT	C	PASS	splice_region_variant&intron_variant	LOW	LOC123385374	LOC123385374	transcript	XR_006597788.1	pseudogene	1	n.225+3_225+6delAAGT
chrB2	42030453	A	C	PASS	missense_variant	MODERATE	TMEM63B	TMEM63B	transcript	XM_019830647.3	protein_coding	23	c.2284A>C	p.Thr762Pro
chrB2	42030453	A	C	PASS	missense_variant	MODERATE	TMEM63B	TMEM63B	transcript	XM_019830648.3	protein_coding	22	c.2242A>C	p.Thr748Pro
chrB2	42055016	C	CT	PASS	frameshift_variant	HIGH	CAPN11	CAPN11	transcript	XM_019830649.3	protein_coding	22	c.2253_2254insT	p.Pro752fs
chrB2	42055016	C	CT	PASS	frameshift_variant	HIGH	CAPN11	CAPN11	transcript	XM_019830650.3	protein_coding	21	c.2241_2242insT	p.Pro748fs
chrB2	42055016	C	CT	PASS	frameshift_variant	HIGH	CAPN11	CAPN11	transcript	XM_045057609.1	protein_coding	22	c.2250_2251insT	p.Pro751fs
chrB2	42055016	C	CT	PASS	frameshift_variant	HIGH	CAPN11	CAPN11	transcript	XM_019830651.3	protein_coding	22	c.2238_2239insT	p.Pro747fs
chrB2	44399452	A	T	PASS	missense_variant	MODERATE	TDRD6	TDRD6	transcript	XM_023254042.2	protein_coding	1	c.4434A>T	p.Glu1478Asp
chrB2	44400142	A	C	PASS	missense_variant	MODERATE	TDRD6	TDRD6	transcript	XM_023254042.2	protein_coding	1	c.5124A>C	p.Glu1708Asp
chrB2	44401131	A	C	PASS	splice_region_variant&intron_variant	LOW	TDRD6	TDRD6	transcript	XM_023254042.2	protein_coding	1	c.6106+7A>C
chrB2	79655043	T	C	PASS	splice_region_variant&intron_variant	LOW	PM20D2	PM20D2	transcript	XM_003986367.6	protein_coding	5	c.1040-6T>C
chrB2	80122762	G	A	PASS	missense_variant	MODERATE	MDN1	MDN1	transcript	XM_045057836.1	protein_coding	82	c.13784C>T	p.Ser4595Leu
chrB2	80247117	C	T	PASS	missense_variant	MODERATE	MDN1	MDN1	transcript	XM_045057836.1	protein_coding	8	c.1361G>A	p.Arg454Lys
chrB2	89163231	G	A	PASS	missense_variant	MODERATE	FAXC	FAXC	transcript	XM_019830998.3	protein_coding	3	c.431C>T	p.Ala144Val
chrB2	89163231	G	A	PASS	missense_variant	MODERATE	FAXC	FAXC	transcript	XM_045057875.1	protein_coding	4	c.272C>T	p.Ala91Val
chrB2	89163231	G	A	PASS	missense_variant	MODERATE	FAXC	FAXC	transcript	XM_019830999.3	protein_coding	3	c.68C>T	p.Ala23Val
chrB2	89163231	G	A	PASS	missense_variant	MODERATE	FAXC	FAXC	transcript	XM_023254190.2	protein_coding	4	c.272C>T	p.Ala91Val
chrB2	92877629	GT	G	PASS	splice_region_variant&intron_variant	LOW	LOC111560505	LOC111560505	transcript	XR_006598120.1	pseudogene	14	n.6041+8delA
chrB2	110042563	AC	A	PASS	frameshift_variant	HIGH	PKIB	PKIB	transcript	XM_023254309.2	protein_coding	2	c.280delC	p.Gln94fs
chrB2	110042563	AC	A	PASS	frameshift_variant	HIGH	PKIB	PKIB	transcript	XM_045057974.1	protein_coding	2	c.280delC	p.Gln94fs
chrB2	110042563	AC	A	PASS	frameshift_variant	HIGH	PKIB	PKIB	transcript	XM_045057976.1	protein_coding	2	c.280delC	p.Gln94fs
chrB2	116286904	G	A	PASS	missense_variant	MODERATE	LAMA2	LAMA2	transcript	XM_045058020.1	protein_coding	22	c.2977G>A	p.Val993Ile
chrB2	116286904	G	A	PASS	missense_variant	MODERATE	LAMA2	LAMA2	transcript	XM_045058022.1	protein_coding	22	c.2977G>A	p.Val993Ile
chrB2	116286904	G	A	PASS	missense_variant	MODERATE	LAMA2	LAMA2	transcript	XM_045058023.1	protein_coding	22	c.2977G>A	p.Val993Ile
chrB2	116286904	G	A	PASS	missense_variant	MODERATE	LAMA2	LAMA2	transcript	XM_045058024.1	protein_coding	21	c.2923G>A	p.Val975Ile
chrB2	116286904	G	A	PASS	missense_variant	MODERATE	LAMA2	LAMA2	transcript	XM_045058025.1	protein_coding	22	c.2977G>A	p.Val993Ile
chrB2	116295428	A	G	PASS	missense_variant	MODERATE	LAMA2	LAMA2	transcript	XM_045058020.1	protein_coding	24	c.3446A>G	p.Lys1149Arg
chrB2	116295428	A	G	PASS	missense_variant	MODERATE	LAMA2	LAMA2	transcript	XM_045058022.1	protein_coding	24	c.3446A>G	p.Lys1149Arg
chrB2	116295428	A	G	PASS	missense_variant	MODERATE	LAMA2	LAMA2	transcript	XM_045058023.1	protein_coding	24	c.3446A>G	p.Lys1149Arg
chrB2	116295428	A	G	PASS	missense_variant	MODERATE	LAMA2	LAMA2	transcript	XM_045058024.1	protein_coding	23	c.3392A>G	p.Lys1131Arg
chrB2	116295428	A	G	PASS	missense_variant	MODERATE	LAMA2	LAMA2	transcript	XM_045058025.1	protein_coding	24	c.3446A>G	p.Lys1149Arg
chrB2	116295428	A	G	PASS	missense_variant	MODERATE	LAMA2	LAMA2	transcript	XM_045058027.1	protein_coding	22	c.3128A>G	p.Lys1043Arg
chrB2	116295428	A	G	PASS	missense_variant	MODERATE	LAMA2	LAMA2	transcript	XM_011282613.4	protein_coding	22	c.3128A>G	p.Lys1043Arg
chrB2	116295428	A	G	PASS	missense_variant	MODERATE	LAMA2	LAMA2	transcript	XM_045058026.1	protein_coding	23	c.3182A>G	p.Lys1061Arg
chrB2	118505959	A	T	PASS	missense_variant	MODERATE	ENPP3	ENPP3	transcript	XM_006932012.4	protein_coding	19	c.1755A>T	p.Leu585Phe
chrB2	118505959	A	T	PASS	missense_variant	MODERATE	ENPP3	ENPP3	transcript	XM_019831231.3	protein_coding	20	c.1539A>T	p.Leu513Phe
chrB2	118505959	A	T	PASS	missense_variant	MODERATE	ENPP3	ENPP3	transcript	XM_045058048.1	protein_coding	19	c.1704A>T	p.Leu568Phe
chrB2	118505959	A	T	PASS	missense_variant	MODERATE	ENPP3	ENPP3	transcript	XM_045058049.1	protein_coding	19	c.1539A>T	p.Leu513Phe
chrB2	118505959	A	T	PASS	missense_variant	MODERATE	ENPP3	ENPP3	transcript	XM_045058050.1	protein_coding	17	c.1485A>T	p.Leu495Phe
chrB2	120169193	C	A	PASS	missense_variant	MODERATE	EYA4	EYA4	transcript	XM_006932029.5	protein_coding	4	c.142C>A	p.Pro48Thr
chrB2	120169193	C	A	PASS	missense_variant	MODERATE	EYA4	EYA4	transcript	XM_045058071.1	protein_coding	5	c.142C>A	p.Pro48Thr
chrB2	120169193	C	A	PASS	missense_variant	MODERATE	EYA4	EYA4	transcript	XM_045058063.1	protein_coding	5	c.142C>A	p.Pro48Thr
chrB2	120169193	C	A	PASS	missense_variant	MODERATE	EYA4	EYA4	transcript	XM_045058058.1	protein_coding	5	c.142C>A	p.Pro48Thr
chrB2	120169193	C	A	PASS	missense_variant	MODERATE	EYA4	EYA4	transcript	XM_045058066.1	protein_coding	5	c.142C>A	p.Pro48Thr
chrB2	120169193	C	A	PASS	missense_variant	MODERATE	EYA4	EYA4	transcript	XM_045058068.1	protein_coding	5	c.142C>A	p.Pro48Thr
chrB2	120169193	C	A	PASS	missense_variant	MODERATE	EYA4	EYA4	transcript	XM_045058057.1	protein_coding	5	c.142C>A	p.Pro48Thr
chrB2	120169193	C	A	PASS	missense_variant	MODERATE	EYA4	EYA4	transcript	XM_045058059.1	protein_coding	5	c.142C>A	p.Pro48Thr
chrB2	120169193	C	A	PASS	missense_variant	MODERATE	EYA4	EYA4	transcript	XM_045058061.1	protein_coding	5	c.142C>A	p.Pro48Thr
chrB2	120169193	C	A	PASS	missense_variant	MODERATE	EYA4	EYA4	transcript	XM_045058072.1	protein_coding	5	c.142C>A	p.Pro48Thr
chrB2	120169193	C	A	PASS	missense_variant	MODERATE	EYA4	EYA4	transcript	XM_045058067.1	protein_coding	5	c.142C>A	p.Pro48Thr
chrB2	120169193	C	A	PASS	missense_variant	MODERATE	EYA4	EYA4	transcript	XM_045058065.1	protein_coding	5	c.142C>A	p.Pro48Thr
chrB2	120169193	C	A	PASS	missense_variant	MODERATE	EYA4	EYA4	transcript	XM_045058064.1	protein_coding	5	c.142C>A	p.Pro48Thr
chrB2	120169193	C	A	PASS	missense_variant	MODERATE	EYA4	EYA4	transcript	XM_045058070.1	protein_coding	5	c.142C>A	p.Pro48Thr
chrB2	120169193	C	A	PASS	missense_variant	MODERATE	EYA4	EYA4	transcript	XM_045058069.1	protein_coding	5	c.142C>A	p.Pro48Thr
chrB2	120169193	C	A	PASS	missense_variant	MODERATE	EYA4	EYA4	transcript	XM_045058060.1	protein_coding	5	c.142C>A	p.Pro48Thr
chrB2	120169193	C	A	PASS	missense_variant	MODERATE	EYA4	EYA4	transcript	XM_019831256.3	protein_coding	4	c.142C>A	p.Pro48Thr
chrB2	120169193	C	A	PASS	missense_variant	MODERATE	EYA4	EYA4	transcript	XM_045058062.1	protein_coding	4	c.142C>A	p.Pro48Thr
chrB2	135405509	C	T	PASS	missense_variant	MODERATE	PLEKHG1	PLEKHG1	transcript	XM_019831385.3	protein_coding	2	c.614C>T	p.Ser205Leu
chrB2	135405509	C	T	PASS	missense_variant	MODERATE	PLEKHG1	PLEKHG1	transcript	XM_023254503.2	protein_coding	3	c.311C>T	p.Ser104Leu
chrB2	135405509	C	T	PASS	missense_variant	MODERATE	PLEKHG1	PLEKHG1	transcript	XM_023254504.2	protein_coding	2	c.311C>T	p.Ser104Leu
chrB2	135405509	C	T	PASS	missense_variant	MODERATE	PLEKHG1	PLEKHG1	transcript	XM_045058204.1	protein_coding	2	c.614C>T	p.Ser205Leu
chrB2	135405509	C	T	PASS	missense_variant	MODERATE	PLEKHG1	PLEKHG1	transcript	XM_019831386.3	protein_coding	2	c.527C>T	p.Ser176Leu
chrB2	135405509	C	T	PASS	missense_variant	MODERATE	PLEKHG1	PLEKHG1	transcript	XM_019831388.3	protein_coding	2	c.311C>T	p.Ser104Leu
chrB2	135405509	C	T	PASS	missense_variant	MODERATE	PLEKHG1	PLEKHG1	transcript	XM_019831387.3	protein_coding	2	c.437C>T	p.Ser146Leu
chrB2	135405509	C	T	PASS	missense_variant	MODERATE	PLEKHG1	PLEKHG1	transcript	XM_045058202.1	protein_coding	2	c.425C>T	p.Ser142Leu
chrB2	135405509	C	T	PASS	missense_variant	MODERATE	PLEKHG1	PLEKHG1	transcript	XM_045058203.1	protein_coding	2	c.311C>T	p.Ser104Leu
chrB2	135497647	G	A	PASS	missense_variant	MODERATE	PLEKHG1	PLEKHG1	transcript	XM_019831385.3	protein_coding	15	c.3337G>A	p.Gly1113Ser
chrB2	135497647	G	A	PASS	missense_variant	MODERATE	PLEKHG1	PLEKHG1	transcript	XM_023254503.2	protein_coding	16	c.3034G>A	p.Gly1012Ser
chrB2	135497647	G	A	PASS	missense_variant	MODERATE	PLEKHG1	PLEKHG1	transcript	XM_023254504.2	protein_coding	15	c.3034G>A	p.Gly1012Ser
chrB2	135497647	G	A	PASS	missense_variant	MODERATE	PLEKHG1	PLEKHG1	transcript	XM_045058204.1	protein_coding	15	c.3337G>A	p.Gly1113Ser
chrB2	135497647	G	A	PASS	missense_variant	MODERATE	PLEKHG1	PLEKHG1	transcript	XM_019831386.3	protein_coding	15	c.3250G>A	p.Gly1084Ser
chrB2	135497647	G	A	PASS	missense_variant	MODERATE	PLEKHG1	PLEKHG1	transcript	XM_019831388.3	protein_coding	15	c.3034G>A	p.Gly1012Ser
chrB2	135497647	G	A	PASS	missense_variant	MODERATE	PLEKHG1	PLEKHG1	transcript	XM_019831387.3	protein_coding	15	c.3160G>A	p.Gly1054Ser
chrB2	135497647	G	A	PASS	missense_variant	MODERATE	PLEKHG1	PLEKHG1	transcript	XM_045058202.1	protein_coding	15	c.3148G>A	p.Gly1050Ser
chrB2	135497647	G	A	PASS	missense_variant	MODERATE	PLEKHG1	PLEKHG1	transcript	XM_045058203.1	protein_coding	15	c.3034G>A	p.Gly1012Ser
chrB2	141624186	G	A	PASS	missense_variant	MODERATE	ZDHHC14	ZDHHC14	transcript	XM_045058291.1	protein_coding	6	c.796G>A	p.Val266Ile
chrB2	141624186	G	A	PASS	missense_variant	MODERATE	ZDHHC14	ZDHHC14	transcript	XM_003986669.4	protein_coding	6	c.796G>A	p.Val266Ile
chrB2	141624186	G	A	PASS	missense_variant	MODERATE	ZDHHC14	ZDHHC14	transcript	XM_045058292.1	protein_coding	6	c.796G>A	p.Val266Ile
chrB2	141624186	G	A	PASS	missense_variant	MODERATE	ZDHHC14	ZDHHC14	transcript	XM_045058293.1	protein_coding	6	c.718G>A	p.Val240Ile
chrB2	141624186	G	A	PASS	missense_variant	MODERATE	ZDHHC14	ZDHHC14	transcript	XM_045058294.1	protein_coding	6	c.481G>A	p.Val161Ile
chrB2	141703077	C	G	PASS	missense_variant	MODERATE	ZDHHC14	ZDHHC14	transcript	XM_045058291.1	protein_coding	10	c.1321C>G	p.Arg441Gly
chrB2	141703077	C	G	PASS	missense_variant	MODERATE	ZDHHC14	ZDHHC14	transcript	XM_045058293.1	protein_coding	10	c.1243C>G	p.Arg415Gly
chrB2	141703077	C	G	PASS	missense_variant	MODERATE	ZDHHC14	ZDHHC14	transcript	XM_045058294.1	protein_coding	10	c.1006C>G	p.Arg336Gly
chrB2	141703119	C	T	PASS	missense_variant	MODERATE	ZDHHC14	ZDHHC14	transcript	XM_045058291.1	protein_coding	10	c.1363C>T	p.Arg455Cys
chrB2	141703119	C	T	PASS	missense_variant	MODERATE	ZDHHC14	ZDHHC14	transcript	XM_045058293.1	protein_coding	10	c.1285C>T	p.Arg429Cys
chrB2	141703119	C	T	PASS	missense_variant	MODERATE	ZDHHC14	ZDHHC14	transcript	XM_045058294.1	protein_coding	10	c.1048C>T	p.Arg350Cys
chrB2	143023909	C	A	PASS	missense_variant	MODERATE	FNDC1	FNDC1	transcript	XM_023254545.2	protein_coding	11	c.3820C>A	p.Pro1274Thr
chrB2	147945948	C	A	PASS	missense_variant	MODERATE	CB2H6orf118	CB2H6orf118	transcript	XM_023254559.2	protein_coding	5	c.972G>T	p.Arg324Ser
chrB2	147945948	C	A	PASS	missense_variant	MODERATE	CB2H6orf118	CB2H6orf118	transcript	XM_045058339.1	protein_coding	6	c.693G>T	p.Arg231Ser
chrB2	147945948	C	A	PASS	missense_variant	MODERATE	CB2H6orf118	CB2H6orf118	transcript	XM_023254560.2	protein_coding	5	c.972G>T	p.Arg324Ser
chrB2	149584904	C	T	PASS	missense_variant	MODERATE	UNC93A	UNC93A	transcript	XM_023254577.2	protein_coding	2	c.263G>A	p.Ser88Asn
chrB2	149584904	C	T	PASS	missense_variant	MODERATE	UNC93A	UNC93A	transcript	XM_003986720.6	protein_coding	2	c.83G>A	p.Ser28Asn
chrB3	333827	C	A	PASS	splice_acceptor_variant&intron_variant	HIGH	LOC111560764	LOC111560764	transcript	XR_002742736.2	pseudogene	4	n.2593-1G>T
chrB3	546308	C	T	PASS	missense_variant	MODERATE	SH2D7	SH2D7	transcript	XM_019831752.2	protein_coding	2	c.227G>A	p.Arg76His
chrB3	1431699	GAC	G	PASS	splice_region_variant&intron_variant	LOW	BCL2A1	BCL2A1	transcript	XR_006598734.1	pseudogene	3	n.526-9_526-8delGT
chrB3	1566984	CGATGGTGAAATGA	C	PASS	frameshift_variant&stop_lost	HIGH	FAH	FAH	transcript	XM_019831770.3	protein_coding	14	c.1247_*5delGATGGTGAAATGA	p.Arg416fs
chrB3	1619304	G	C	PASS	splice_region_variant&non_coding_transcript_exon_variant	LOW	LOC123385778	LOC123385778	transcript	XR_006598750.1	pseudogene	4	n.2520G>C
chrB3	1619304	G	C	PASS	splice_region_variant&non_coding_transcript_exon_variant	LOW	LOC123385778	LOC123385778	transcript	XR_006598749.1	pseudogene	5	n.2407G>C
chrB3	1619304	G	C	PASS	splice_region_variant&non_coding_transcript_exon_variant	LOW	LOC123385778	LOC123385778	transcript	XR_006598752.1	pseudogene	5	n.1916G>C
chrB3	1619304	G	C	PASS	splice_region_variant&non_coding_transcript_exon_variant	LOW	LOC123385778	LOC123385778	transcript	XR_006598751.1	pseudogene	4	n.2520G>C
chrB3	1619308	C	T	PASS	splice_region_variant&intron_variant	LOW	LOC123385778	LOC123385778	transcript	XR_006598750.1	pseudogene	4	n.2520+4C>T
chrB3	1619308	C	T	PASS	splice_region_variant&intron_variant	LOW	LOC123385778	LOC123385778	transcript	XR_006598749.1	pseudogene	5	n.2407+4C>T
chrB3	1619308	C	T	PASS	splice_region_variant&intron_variant	LOW	LOC123385778	LOC123385778	transcript	XR_006598752.1	pseudogene	5	n.1916+4C>T
chrB3	1619308	C	T	PASS	splice_region_variant&intron_variant	LOW	LOC123385778	LOC123385778	transcript	XR_006598751.1	pseudogene	4	n.2520+4C>T
chrB3	36773484	G	T	PASS	missense_variant	MODERATE	CORO2B	CORO2B	transcript	XM_023255132.2	protein_coding	3	c.119C>A	p.Pro40His
chrB3	37193429	G	GTTGTGGGAGCC	PASS	frameshift_variant	HIGH	CALML4	CALML4	transcript	XM_045059123.1	protein_coding	2	c.197_207dupTTGTGGGAGCC	p.Gly70fs
chrB3	52030892	C	G	PASS	missense_variant	MODERATE	GNB5	GNB5	transcript	XM_023255346.2	protein_coding	2	c.19C>G	p.Leu7Val
chrB3	54949845	C	T	PASS	missense_variant	MODERATE	SHC4	SHC4	transcript	XM_023255385.2	protein_coding	12	c.1873C>T	p.Leu625Phe
chrB3	58460853	T	C	PASS	missense_variant	MODERATE	TRNAH-GUG_2	TRNAH-GUG_2	transcript	unassigned_transcript_307	protein_coding	1	c.35T>C	p.Val12Ala
chrB3	60819606	G	A	PASS	missense_variant	MODERATE	GANC	GANC	transcript	XM_003987247.6	protein_coding	16	c.1766C>T	p.Thr589Met
chrB3	60819606	G	A	PASS	missense_variant	MODERATE	GANC	GANC	transcript	XM_045059491.1	protein_coding	14	c.1574C>T	p.Thr525Met
chrB3	60819606	G	A	PASS	missense_variant	MODERATE	GANC	GANC	transcript	XM_019832624.3	protein_coding	16	c.1754C>T	p.Thr585Met
chrB3	60819606	G	A	PASS	missense_variant	MODERATE	GANC	GANC	transcript	XM_019832625.3	protein_coding	16	c.1754C>T	p.Thr585Met
chrB3	60819606	G	A	PASS	missense_variant	MODERATE	GANC	GANC	transcript	XM_019832626.3	protein_coding	16	c.1754C>T	p.Thr585Met
chrB3	60969201	G	A	PASS	missense_variant	MODERATE	PLA2G4F	PLA2G4F	transcript	XM_011283056.4	protein_coding	3	c.205G>A	p.Val69Met
chrB3	61227411	G	A	PASS	missense_variant	MODERATE	SPTBN5	SPTBN5	transcript	XM_045059497.1	protein_coding	16	c.3280G>A	p.Glu1094Lys
chrB3	61227411	G	A	PASS	missense_variant	MODERATE	SPTBN5	SPTBN5	transcript	XM_045059498.1	protein_coding	15	c.3058G>A	p.Glu1020Lys
chrB3	61227411	G	A	PASS	missense_variant	MODERATE	SPTBN5	SPTBN5	transcript	XM_045059499.1	protein_coding	12	c.2365G>A	p.Glu789Lys
chrB3	61279055	C	T	PASS	missense_variant	MODERATE	MAPKBP1	MAPKBP1	transcript	XM_019832645.3	protein_coding	29	c.4046G>A	p.Ser1349Asn
chrB3	61279055	C	T	PASS	missense_variant	MODERATE	MAPKBP1	MAPKBP1	transcript	XM_045059514.1	protein_coding	30	c.3827G>A	p.Ser1276Asn
chrB3	61279055	C	T	PASS	missense_variant	MODERATE	MAPKBP1	MAPKBP1	transcript	XM_019832646.3	protein_coding	28	c.4028G>A	p.Ser1343Asn
chrB3	61279055	C	T	PASS	missense_variant	MODERATE	MAPKBP1	MAPKBP1	transcript	XM_023255469.2	protein_coding	29	c.4046G>A	p.Ser1349Asn
chrB3	61279055	C	T	PASS	missense_variant	MODERATE	MAPKBP1	MAPKBP1	transcript	XM_019832647.3	protein_coding	29	c.4001G>A	p.Ser1334Asn
chrB3	61279055	C	T	PASS	missense_variant	MODERATE	MAPKBP1	MAPKBP1	transcript	XM_006932624.5	protein_coding	28	c.3848G>A	p.Ser1283Asn
chrB3	61279055	C	T	PASS	missense_variant	MODERATE	MAPKBP1	MAPKBP1	transcript	XM_019832648.3	protein_coding	29	c.3866G>A	p.Ser1289Asn
chrB3	61279055	C	T	PASS	missense_variant	MODERATE	MAPKBP1	MAPKBP1	transcript	XM_045059513.1	protein_coding	30	c.3866G>A	p.Ser1289Asn
chrB3	62355273	C	T	PASS	missense_variant	MODERATE	KNL1	KNL1	transcript	XM_011283064.4	protein_coding	10	c.4060G>A	p.Asp1354Asn
chrB3	62355273	C	T	PASS	missense_variant	MODERATE	KNL1	KNL1	transcript	XM_045059529.1	protein_coding	10	c.4060G>A	p.Asp1354Asn
chrB3	62355273	C	T	PASS	missense_variant	MODERATE	KNL1	KNL1	transcript	XM_045059528.1	protein_coding	10	c.4060G>A	p.Asp1354Asn
chrB3	62355273	C	T	PASS	missense_variant	MODERATE	KNL1	KNL1	transcript	XM_045059527.1	protein_coding	11	c.4060G>A	p.Asp1354Asn
chrB3	62355273	C	T	PASS	missense_variant	MODERATE	KNL1	KNL1	transcript	XM_045059525.1	protein_coding	11	c.4060G>A	p.Asp1354Asn
chrB3	62355273	C	T	PASS	missense_variant	MODERATE	KNL1	KNL1	transcript	XM_045059526.1	protein_coding	11	c.4060G>A	p.Asp1354Asn
chrB3	74588556	A	G	PASS	missense_variant	MODERATE	NYNRIN	NYNRIN	transcript	XM_011283171.4	protein_coding	3	c.2144A>G	p.Asn715Ser
chrB3	74588556	A	G	PASS	missense_variant	MODERATE	NYNRIN	NYNRIN	transcript	XM_045059734.1	protein_coding	4	c.2144A>G	p.Asn715Ser
chrB3	84275750	AG	A	PASS	frameshift_variant	HIGH	SRP54	SRP54	transcript	XM_003987538.6	protein_coding	3	c.66delG	p.Met23fs
chrB3	84867453	C	T	PASS	missense_variant	MODERATE	RALGAPA1	RALGAPA1	transcript	XM_019832932.3	protein_coding	20	c.4283G>A	p.Gly1428Asp
chrB3	84867453	C	T	PASS	missense_variant	MODERATE	RALGAPA1	RALGAPA1	transcript	XM_045059802.1	protein_coding	20	c.3836G>A	p.Gly1279Asp
chrB3	84867453	C	T	PASS	missense_variant	MODERATE	RALGAPA1	RALGAPA1	transcript	XM_045059807.1	protein_coding	19	c.2762G>A	p.Gly921Asp
chrB3	84867453	C	T	PASS	missense_variant	MODERATE	RALGAPA1	RALGAPA1	transcript	XM_045059804.1	protein_coding	20	c.2903G>A	p.Gly968Asp
chrB3	84867453	C	T	PASS	missense_variant	MODERATE	RALGAPA1	RALGAPA1	transcript	XM_045059805.1	protein_coding	20	c.2903G>A	p.Gly968Asp
chrB3	84867453	C	T	PASS	missense_variant	MODERATE	RALGAPA1	RALGAPA1	transcript	XM_045059806.1	protein_coding	19	c.2762G>A	p.Gly921Asp
chrB3	84867453	C	T	PASS	missense_variant	MODERATE	RALGAPA1	RALGAPA1	transcript	XM_045059803.1	protein_coding	21	c.2984G>A	p.Gly995Asp
chrB3	84867453	C	T	PASS	missense_variant	MODERATE	RALGAPA1	RALGAPA1	transcript	XM_045059795.1	protein_coding	20	c.4283G>A	p.Gly1428Asp
chrB3	84867453	C	T	PASS	missense_variant	MODERATE	RALGAPA1	RALGAPA1	transcript	XM_045059796.1	protein_coding	20	c.4283G>A	p.Gly1428Asp
chrB3	84867453	C	T	PASS	missense_variant	MODERATE	RALGAPA1	RALGAPA1	transcript	XM_045059797.1	protein_coding	19	c.4142G>A	p.Gly1381Asp
chrB3	84867453	C	T	PASS	missense_variant	MODERATE	RALGAPA1	RALGAPA1	transcript	XM_045059798.1	protein_coding	20	c.4283G>A	p.Gly1428Asp
chrB3	84867453	C	T	PASS	missense_variant	MODERATE	RALGAPA1	RALGAPA1	transcript	XM_045059799.1	protein_coding	20	c.4283G>A	p.Gly1428Asp
chrB3	84867453	C	T	PASS	missense_variant	MODERATE	RALGAPA1	RALGAPA1	transcript	XM_045059800.1	protein_coding	20	c.4283G>A	p.Gly1428Asp
chrB3	84867453	C	T	PASS	missense_variant	MODERATE	RALGAPA1	RALGAPA1	transcript	XM_045059801.1	protein_coding	20	c.4283G>A	p.Gly1428Asp
chrB3	93421883	G	A	PASS	missense_variant	MODERATE	FANCM	FANCM	transcript	XM_045059871.1	protein_coding	14	c.2390G>A	p.Arg797His
chrB3	93421883	G	A	PASS	missense_variant	MODERATE	FANCM	FANCM	transcript	XM_045059873.1	protein_coding	14	c.2390G>A	p.Arg797His
chrB3	93421883	G	A	PASS	missense_variant	MODERATE	FANCM	FANCM	transcript	XM_045059874.1	protein_coding	14	c.2390G>A	p.Arg797His
chrB3	93421883	G	A	PASS	missense_variant	MODERATE	FANCM	FANCM	transcript	XM_045059872.1	protein_coding	14	c.2390G>A	p.Arg797His
chrB3	97458888	G	C	PASS	missense_variant	MODERATE	NEMF	NEMF	transcript	XM_045059885.1	protein_coding	28	c.2814C>G	p.Asp938Glu
chrB3	97458888	G	C	PASS	missense_variant	MODERATE	NEMF	NEMF	transcript	XM_023255673.2	protein_coding	28	c.2814C>G	p.Asp938Glu
chrB3	97458888	G	C	PASS	missense_variant	MODERATE	NEMF	NEMF	transcript	XM_045059887.1	protein_coding	27	c.2688C>G	p.Asp896Glu
chrB3	131472619	G	A	PASS	missense_variant	MODERATE	GALC	GALC	transcript	XM_023255913.2	protein_coding	2	c.224C>T	p.Pro75Leu
chrB3	131472619	G	A	PASS	missense_variant	MODERATE	GALC	GALC	transcript	XM_023255914.2	protein_coding	2	c.224C>T	p.Pro75Leu
chrB3	131472619	G	A	PASS	missense_variant	MODERATE	GALC	GALC	transcript	XM_023255917.2	protein_coding	2	c.224C>T	p.Pro75Leu
chrB3	131472619	G	A	PASS	missense_variant	MODERATE	GALC	GALC	transcript	XM_045060337.1	protein_coding	2	c.224C>T	p.Pro75Leu
chrB3	131472619	G	A	PASS	missense_variant	MODERATE	GALC	GALC	transcript	XM_023255915.2	protein_coding	2	c.224C>T	p.Pro75Leu
chrB3	131935512	C	T	PASS	missense_variant	MODERATE	LOC123386175	LOC123386175	transcript	XM_045060348.1	protein_coding	1	c.128C>T	p.Pro43Leu
chrB3	136974417	C	T	PASS	missense_variant	MODERATE	SERPINA6	SERPINA6	transcript	XM_003987945.3	protein_coding	3	c.829G>A	p.Ala277Thr
chrB3	137236581	G	T	PASS	missense_variant	MODERATE	SERPINA3	SERPINA3	transcript	XM_045060468.1	protein_coding	3	c.946G>T	p.Val316Phe
chrB3	137236581	G	T	PASS	missense_variant	MODERATE	SERPINA3	SERPINA3	transcript	XM_045060470.1	protein_coding	3	c.781G>T	p.Val261Phe
chrB3	137236581	G	T	PASS	missense_variant	MODERATE	SERPINA3	SERPINA3	transcript	XM_045060469.1	protein_coding	3	c.877G>T	p.Val293Phe
chrB3	137236581	G	T	PASS	missense_variant	MODERATE	SERPINA3	SERPINA3	transcript	XM_023255996.2	protein_coding	3	c.781G>T	p.Val261Phe
chrB3	138168524	C	A	PASS	missense_variant	MODERATE	TCL1B	TCL1B	transcript	XM_045060481.1	protein_coding	2	c.274C>A	p.Leu92Met
chrB3	146048629	A	C	PASS	missense_variant	MODERATE	INF2	INF2	transcript	XM_045060623.1	protein_coding	8	c.1264A>C	p.Thr422Pro
chrB3	146116554	G	A	PASS	splice_region_variant&intron_variant	LOW	AKT1	AKT1	transcript	NM_001322435.1	protein_coding	1	c.-95+7C>T
chrB3	146887394	A	T	QD2	missense_variant	MODERATE	LOC101091707	LOC101091707	transcript	unassigned_transcript_371	protein_coding	1	c.7T>A	p.Phe3Ile
chrB3	146992092	G	T	PASS	missense_variant	MODERATE	LOC123386294	LOC123386294	transcript	XM_045060716.1	protein_coding	1	c.1062C>A	p.Asp354Glu
chrB3	146992117	G	T	PASS	missense_variant	MODERATE	LOC123386294	LOC123386294	transcript	XM_045060716.1	protein_coding	1	c.1037C>A	p.Ala346Glu
chrB3	147330805	A	T	QD2	missense_variant	MODERATE	LOC123386299	LOC123386299	transcript	unassigned_transcript_385	protein_coding	2	c.260T>A	p.Phe87Tyr
chrB3	147691656	G	T	PASS	missense_variant	MODERATE	LOC123386298	LOC123386298	transcript	XM_045060720.1	protein_coding	2	c.1723C>A	p.Leu575Met
chrB3	147777565	C	T	PASS	missense_variant	MODERATE	LOC105260306	LOC105260306	transcript	unassigned_transcript_395	protein_coding	2	c.317G>A	p.Arg106Gln
chrB3	147777703	G	A	PASS	missense_variant	MODERATE	LOC105260306	LOC105260306	transcript	unassigned_transcript_395	protein_coding	2	c.179C>T	p.Pro60Leu
chrB3	147777736	C	T	PASS	missense_variant	MODERATE	LOC105260306	LOC105260306	transcript	unassigned_transcript_395	protein_coding	2	c.146G>A	p.Ser49Asn
chrB3	147874788	GC	G	PASS	frameshift_variant	HIGH	LOC123386303	LOC123386303	transcript	unassigned_transcript_396	protein_coding	2	c.424delG	p.Ala142fs
chrB3	148059562	C	A	PASS	missense_variant	MODERATE	LOC123386273	LOC123386273	transcript	unassigned_transcript_400	protein_coding	2	c.103G>T	p.Gly35Trp
chrB3	148395724	G	T	PASS	missense_variant	MODERATE	LOC123386228	LOC123386228	transcript	unassigned_transcript_406	protein_coding	2	c.104G>T	p.Gly35Val
chrB4	6736439	TGCGAAAGCATCTGGAACAAAGAGAA	T	PASS	splice_acceptor_variant&splice_region_variant&intron_variant&non_coding_transcript_exon_variant	HIGH	LOC109501298	LOC109501298	transcript	XR_006600280.1	pseudogene	2	n.227-15_236delTTCTCTTTGTTCCAGATGCTTTCGC
chrB4	8065036	G	T	PASS	splice_region_variant&non_coding_transcript_exon_variant	LOW	LOC123386436	LOC123386436	transcript	XR_006600287.1	pseudogene	3	n.300G>T
chrB4	12547533	C	T	PASS	missense_variant	MODERATE	OPTN	OPTN	transcript	XM_003988112.6	protein_coding	4	c.517C>T	p.Pro173Ser
chrB4	12547533	C	T	PASS	missense_variant	MODERATE	OPTN	OPTN	transcript	XM_045060877.1	protein_coding	4	c.517C>T	p.Pro173Ser
chrB4	12547533	C	T	PASS	missense_variant	MODERATE	OPTN	OPTN	transcript	XM_045060878.1	protein_coding	4	c.517C>T	p.Pro173Ser
chrB4	12547533	C	T	PASS	missense_variant	MODERATE	OPTN	OPTN	transcript	XM_045060876.1	protein_coding	4	c.517C>T	p.Pro173Ser
chrB4	12547533	C	T	PASS	missense_variant	MODERATE	OPTN	OPTN	transcript	XM_023256344.2	protein_coding	4	c.517C>T	p.Pro173Ser
chrB4	12547533	C	T	PASS	missense_variant	MODERATE	OPTN	OPTN	transcript	XM_045060875.1	protein_coding	4	c.517C>T	p.Pro173Ser
chrB4	12547533	C	T	PASS	missense_variant	MODERATE	OPTN	OPTN	transcript	XM_019833942.3	protein_coding	4	c.517C>T	p.Pro173Ser
chrB4	12547533	C	T	PASS	missense_variant	MODERATE	OPTN	OPTN	transcript	XM_019833941.3	protein_coding	4	c.517C>T	p.Pro173Ser
chrB4	16102758	T	C	PASS	missense_variant	MODERATE	CUBN	CUBN	transcript	XM_003988129.5	protein_coding	45	c.6962A>G	p.His2321Arg
chrB4	16102758	T	C	PASS	missense_variant	MODERATE	CUBN	CUBN	transcript	XM_023256399.2	protein_coding	45	c.6842A>G	p.His2281Arg
chrB4	16562025	G	A	PASS	missense_variant&splice_region_variant	MODERATE	LOC111561284	LOC111561284	transcript	XM_045060960.1	protein_coding	2	c.179G>A	p.Arg60Gln
chrB4	16562025	G	A	PASS	missense_variant&splice_region_variant	MODERATE	LOC111561284	LOC111561284	transcript	XM_045060962.1	protein_coding	2	c.179G>A	p.Arg60Gln
chrB4	16562025	G	A	PASS	splice_region_variant&non_coding_transcript_exon_variant	LOW	LOC111561284	LOC111561284	transcript	XR_002743666.2	pseudogene	2	n.378G>A
chrB4	25442724	C	T	PASS	missense_variant	MODERATE	LOC101087752	LOC101087752	transcript	XM_045061053.1	protein_coding	16	c.1679C>T	p.Thr560Ile
chrB4	25442724	C	T	PASS	missense_variant	MODERATE	LOC101087752	LOC101087752	transcript	XM_045061039.1	protein_coding	17	c.1799C>T	p.Thr600Ile
chrB4	25442724	C	T	PASS	missense_variant	MODERATE	LOC101087752	LOC101087752	transcript	XM_045061040.1	protein_coding	17	c.1799C>T	p.Thr600Ile
chrB4	25442724	C	T	PASS	missense_variant	MODERATE	LOC101087752	LOC101087752	transcript	XM_045061041.1	protein_coding	17	c.1799C>T	p.Thr600Ile
chrB4	25442724	C	T	PASS	missense_variant	MODERATE	LOC101087752	LOC101087752	transcript	XM_045061042.1	protein_coding	17	c.1799C>T	p.Thr600Ile
chrB4	25442724	C	T	PASS	missense_variant	MODERATE	LOC101087752	LOC101087752	transcript	XM_045061043.1	protein_coding	16	c.1700C>T	p.Thr567Ile
chrB4	25442724	C	T	PASS	missense_variant	MODERATE	LOC101087752	LOC101087752	transcript	XM_045061046.1	protein_coding	17	c.1799C>T	p.Thr600Ile
chrB4	25442724	C	T	PASS	missense_variant	MODERATE	LOC101087752	LOC101087752	transcript	XM_045061047.1	protein_coding	17	c.1799C>T	p.Thr600Ile
chrB4	25442724	C	T	PASS	missense_variant	MODERATE	LOC101087752	LOC101087752	transcript	XM_045061048.1	protein_coding	17	c.1799C>T	p.Thr600Ile
chrB4	25442724	C	T	PASS	missense_variant	MODERATE	LOC101087752	LOC101087752	transcript	XM_045061044.1	protein_coding	16	c.1679C>T	p.Thr560Ile
chrB4	25442724	C	T	PASS	missense_variant	MODERATE	LOC101087752	LOC101087752	transcript	XM_045061045.1	protein_coding	16	c.1676C>T	p.Thr559Ile
chrB4	25442724	C	T	PASS	missense_variant	MODERATE	LOC101087752	LOC101087752	transcript	XM_045061050.1	protein_coding	14	c.1139C>T	p.Thr380Ile
chrB4	25442724	C	T	PASS	missense_variant	MODERATE	LOC101087752	LOC101087752	transcript	XM_045061051.1	protein_coding	13	c.1019C>T	p.Thr340Ile
chrB4	25442724	C	T	PASS	missense_variant	MODERATE	LOC101087752	LOC101087752	transcript	XM_045061052.1	protein_coding	13	c.1016C>T	p.Thr339Ile
chrB4	25442724	C	T	PASS	missense_variant	MODERATE	LOC101087752	LOC101087752	transcript	XM_045061049.1	protein_coding	16	c.1337C>T	p.Thr446Ile
chrB4	37835184	C	T	PASS	missense_variant	MODERATE	SLC6A13	SLC6A13	transcript	XM_045061231.1	protein_coding	14	c.1429C>T	p.Arg477Cys
chrB4	37835184	C	T	PASS	missense_variant	MODERATE	SLC6A13	SLC6A13	transcript	XM_003988271.5	protein_coding	13	c.1423C>T	p.Arg475Cys
chrB4	37835184	C	T	PASS	missense_variant	MODERATE	SLC6A13	SLC6A13	transcript	XM_006933404.4	protein_coding	12	c.1288C>T	p.Arg430Cys
chrB4	37835184	C	T	PASS	missense_variant	MODERATE	SLC6A13	SLC6A13	transcript	XM_045061235.1	protein_coding	12	c.1243C>T	p.Arg415Cys
chrB4	37835184	C	T	PASS	missense_variant	MODERATE	SLC6A13	SLC6A13	transcript	XM_045061234.1	protein_coding	14	c.1429C>T	p.Arg477Cys
chrB4	37835184	C	T	PASS	missense_variant	MODERATE	SLC6A13	SLC6A13	transcript	XM_045061237.1	protein_coding	12	c.1228C>T	p.Arg410Cys
chrB4	37835184	C	T	PASS	missense_variant	MODERATE	SLC6A13	SLC6A13	transcript	XM_045061232.1	protein_coding	14	c.1429C>T	p.Arg477Cys
chrB4	37835184	C	T	PASS	missense_variant	MODERATE	SLC6A13	SLC6A13	transcript	XM_019834338.3	protein_coding	13	c.1297C>T	p.Arg433Cys
chrB4	37835184	C	T	PASS	missense_variant	MODERATE	SLC6A13	SLC6A13	transcript	XM_045061236.1	protein_coding	12	c.1240C>T	p.Arg414Cys
chrB4	37835184	C	T	PASS	missense_variant	MODERATE	SLC6A13	SLC6A13	transcript	XM_045061233.1	protein_coding	14	c.1429C>T	p.Arg477Cys
chrB4	40376145	C	A	PASS	missense_variant	MODERATE	KCNA5	KCNA5	transcript	XM_006933430.5	protein_coding	1	c.1717C>A	p.Leu573Met
chrB4	43158514	C	T	PASS	missense_variant	MODERATE	DPPA3	DPPA3	transcript	XM_023256750.2	protein_coding	2	c.277G>A	p.Ala93Thr
chrB4	43158514	C	T	PASS	missense_variant	MODERATE	DPPA3	DPPA3	transcript	XM_045061335.1	protein_coding	3	c.277G>A	p.Ala93Thr
chrB4	43701653	C	T	PASS	missense_variant	MODERATE	LOC101080718	LOC101080718	transcript	XM_045061347.1	protein_coding	18	c.2242G>A	p.Val748Met
chrB4	43878978	A	G	PASS	splice_region_variant&intron_variant	LOW	LOC101081475	LOC101081475	transcript	XM_019834475.2	protein_coding	23	c.2848+6T>C
chrB4	43878978	A	G	PASS	splice_region_variant&intron_variant	LOW	LOC101081475	LOC101081475	transcript	XR_006600526.1	pseudogene	23	n.3081+6T>C
chrB4	49725423	G	A	PASS	missense_variant	MODERATE	DERA	DERA	transcript	XM_045061440.1	protein_coding	5	c.340G>A	p.Val114Ile
chrB4	49725423	G	A	PASS	missense_variant	MODERATE	DERA	DERA	transcript	XM_045061442.1	protein_coding	3	c.202G>A	p.Val68Ile
chrB4	54528370	C	T	PASS	missense_variant	MODERATE	LOC101090626	LOC101090626	transcript	XM_045061502.1	protein_coding	2	c.1774G>A	p.Ala592Thr
chrB4	54528370	C	T	PASS	missense_variant	MODERATE	LOC101090626	LOC101090626	transcript	XM_045061504.1	protein_coding	3	c.1759G>A	p.Ala587Thr
chrB4	54528370	C	T	PASS	missense_variant	MODERATE	LOC101090626	LOC101090626	transcript	XM_045061503.1	protein_coding	2	c.1759G>A	p.Ala587Thr
chrB4	54672538	T	C	QD2	splice_region_variant&intron_variant	LOW	LOC111561476	LOC111561476	transcript	XR_002744116.2	pseudogene	1	n.2395+3A>G
chrB4	54672541	C	A	QD2	splice_region_variant&non_coding_transcript_exon_variant	LOW	LOC111561476	LOC111561476	transcript	XR_002744116.2	pseudogene	1	n.2395G>T
chrB4	56843130	G	A	PASS	splice_region_variant&intron_variant	LOW	LOC109501492	LOC109501492	transcript	XR_002159592.2	pseudogene	4	n.555+5C>T
chrB4	66658904	A	G	PASS	splice_region_variant&intron_variant	LOW	LOC111561345	LOC111561345	transcript	XM_045061647.1	protein_coding	12	c.*582+7T>C
chrB4	74784229	C	T	PASS	splice_region_variant&intron_variant	LOW	COL2A1	COL2A1	transcript	XM_045061679.1	protein_coding	32	c.2094+7G>A
chrB4	74784229	C	T	PASS	splice_region_variant&intron_variant	LOW	COL2A1	COL2A1	transcript	XM_045061680.1	protein_coding	31	c.1887+7G>A
chrB4	74850308	C	T	PASS	splice_acceptor_variant&intron_variant	HIGH	SENP1	SENP1	transcript	XM_045061681.1	protein_coding	16	c.1995-1G>A
chrB4	75122708	G	C	PASS	missense_variant	MODERATE	LOC101097901	LOC101097901	transcript	XM_019835841.1	protein_coding	3	c.511G>C	p.Val171Leu
chrB4	78890506	C	T	PASS	missense_variant	MODERATE	KRT6A	KRT6A	transcript	XM_023257100.2	protein_coding	6	c.1186G>A	p.Asp396Asn
chrB4	79934326	G	A	PASS	missense_variant	MODERATE	CALCOCO1	CALCOCO1	transcript	XM_045061875.1	protein_coding	9	c.1234C>T	p.Arg412Trp
chrB4	79934326	G	A	PASS	missense_variant	MODERATE	CALCOCO1	CALCOCO1	transcript	XM_003988778.6	protein_coding	9	c.1234C>T	p.Arg412Trp
chrB4	79934326	G	A	PASS	missense_variant	MODERATE	CALCOCO1	CALCOCO1	transcript	XM_045061876.1	protein_coding	9	c.1234C>T	p.Arg412Trp
chrB4	79934326	G	A	PASS	missense_variant	MODERATE	CALCOCO1	CALCOCO1	transcript	XM_045061877.1	protein_coding	9	c.1234C>T	p.Arg412Trp
chrB4	81427340	G	A	PASS	missense_variant	MODERATE	LOC101100488	LOC101100488	transcript	XM_003988897.2	protein_coding	1	c.527C>T	p.Thr176Ile
chrB4	83033588	ATCT	A	PASS	disruptive_inframe_deletion	MODERATE	BAZ2A	BAZ2A	transcript	XM_003988914.6	protein_coding	11	c.2168_2170delAGA	p.Lys723del
chrB4	83033588	ATCT	A	PASS	disruptive_inframe_deletion	MODERATE	BAZ2A	BAZ2A	transcript	XM_019835090.3	protein_coding	11	c.2168_2170delAGA	p.Lys723del
chrB4	83033588	ATCT	A	PASS	disruptive_inframe_deletion	MODERATE	BAZ2A	BAZ2A	transcript	XM_019835091.3	protein_coding	11	c.2168_2170delAGA	p.Lys723del
chrB4	83033588	ATCT	A	PASS	disruptive_inframe_deletion	MODERATE	BAZ2A	BAZ2A	transcript	XM_019835092.3	protein_coding	11	c.2168_2170delAGA	p.Lys723del
chrB4	83033588	ATCT	A	PASS	disruptive_inframe_deletion	MODERATE	BAZ2A	BAZ2A	transcript	XM_019835089.3	protein_coding	12	c.2168_2170delAGA	p.Lys723del
chrB4	83033588	ATCT	A	PASS	disruptive_inframe_deletion	MODERATE	BAZ2A	BAZ2A	transcript	XM_023257145.2	protein_coding	12	c.2168_2170delAGA	p.Lys723del
chrB4	83033588	ATCT	A	PASS	disruptive_inframe_deletion	MODERATE	BAZ2A	BAZ2A	transcript	XM_006933827.5	protein_coding	12	c.2168_2170delAGA	p.Lys723del
chrB4	83380619	C	A	PASS	missense_variant	MODERATE	TAC3	TAC3	transcript	XM_003988924.6	protein_coding	3	c.135G>T	p.Gln45His
chrB4	83380619	C	A	PASS	missense_variant	MODERATE	TAC3	TAC3	transcript	XM_019835104.3	protein_coding	3	c.132G>T	p.Gln44His
chrB4	83807334	C	T	PASS	missense_variant&splice_region_variant	MODERATE	DDIT3	DDIT3	transcript	XM_006933848.5	protein_coding	3	c.133G>A	p.Glu45Lys
chrB4	83904087	G	A	PASS	splice_region_variant&synonymous_variant	LOW	SLC26A10	SLC26A10	transcript	XM_045061998.1	protein_coding	19	c.2118G>A	p.Glu706Glu
chrB4	83904087	G	A	PASS	splice_region_variant	LOW	SLC26A10	SLC26A10	transcript	XM_045061999.1	protein_coding	19	c.*45G>A
chrB4	83904087	G	A	PASS	splice_region_variant&synonymous_variant	LOW	SLC26A10	SLC26A10	transcript	XM_045062001.1	protein_coding	18	c.1953G>A	p.Glu651Glu
chrB4	83904087	G	A	PASS	splice_region_variant&synonymous_variant	LOW	SLC26A10	SLC26A10	transcript	XM_045062000.1	protein_coding	20	c.2025G>A	p.Glu675Glu
chrB4	89809888	C	T	PASS	missense_variant	MODERATE	LOC101087675	LOC101087675	transcript	XM_003988997.4	protein_coding	1	c.532G>A	p.Val178Met
chrB4	93288136	G	A	PASS	missense_variant	MODERATE	MDM1	MDM1	transcript	XM_006933884.5	protein_coding	5	c.698C>T	p.Thr233Ile
chrB4	93288136	G	A	PASS	missense_variant	MODERATE	MDM1	MDM1	transcript	XM_045062053.1	protein_coding	2	c.65C>T	p.Thr22Ile
chrB4	93288136	G	A	PASS	missense_variant	MODERATE	MDM1	MDM1	transcript	XM_045062054.1	protein_coding	2	c.32C>T	p.Thr11Ile
chrB4	93288136	G	A	PASS	missense_variant	MODERATE	MDM1	MDM1	transcript	XM_003989021.6	protein_coding	5	c.698C>T	p.Thr233Ile
chrB4	95151802	C	T	PASS	missense_variant	MODERATE	PTPRB	PTPRB	transcript	XM_003989041.5	protein_coding	13	c.3253G>A	p.Val1085Ile
chrB4	95151802	C	T	PASS	missense_variant	MODERATE	PTPRB	PTPRB	transcript	XM_006933891.5	protein_coding	11	c.2599G>A	p.Val867Ile
chrB4	95151802	C	T	PASS	missense_variant	MODERATE	PTPRB	PTPRB	transcript	XM_019835220.3	protein_coding	13	c.2863G>A	p.Val955Ile
chrB4	95151802	C	T	PASS	missense_variant	MODERATE	PTPRB	PTPRB	transcript	XM_006933890.4	protein_coding	13	c.3253G>A	p.Val1085Ile
chrB4	98780771	G	A	PASS	splice_region_variant&non_coding_transcript_exon_variant	LOW	KCNC2	KCNC2	transcript	XR_006600872.1	pseudogene	5	n.2310C>T
chrB4	103684357	A	T	PASS	missense_variant	MODERATE	PTPRQ	PTPRQ	transcript	XM_045062106.1	protein_coding	39	c.6864A>T	p.Glu2288Asp
chrB4	103684357	A	T	PASS	missense_variant	MODERATE	PTPRQ	PTPRQ	transcript	XM_045062107.1	protein_coding	39	c.6864A>T	p.Glu2288Asp
chrB4	103684357	A	T	PASS	missense_variant	MODERATE	PTPRQ	PTPRQ	transcript	XM_045062108.1	protein_coding	39	c.6864A>T	p.Glu2288Asp
chrB4	115626465	C	T	PASS	missense_variant	MODERATE	PLXNC1	PLXNC1	transcript	XM_023257304.2	protein_coding	8	c.1808C>T	p.Ala603Val
chrB4	115626465	C	T	PASS	missense_variant	MODERATE	PLXNC1	PLXNC1	transcript	XM_023257305.2	protein_coding	8	c.1808C>T	p.Ala603Val
chrB4	115658976	G	A	PASS	missense_variant	MODERATE	LOC123386684	LOC123386684	transcript	XM_045062161.1	protein_coding	2	c.713C>T	p.Ala238Val
chrB4	120782182	TATATATATG	T	PASS	splice_region_variant&intron_variant	LOW	DEPDC4	DEPDC4	transcript	XM_045033174.1	protein_coding	5	c.904+7_904+15delCATATATAT
chrB4	125009365	AG	A	PASS	frameshift_variant	HIGH	WASHC4	WASHC4	transcript	XM_045062260.1	protein_coding	29	c.2946delG	p.Lys982fs
chrB4	125009370	G	T	PASS	stop_gained	HIGH	WASHC4	WASHC4	transcript	XM_045062260.1	protein_coding	29	c.2950G>T	p.Glu984*
chrB4	125025497	T	C	PASS	missense_variant	MODERATE	APPL2	APPL2	transcript	XM_023257394.2	protein_coding	21	c.1943A>G	p.Asn648Ser
chrB4	125025497	T	C	PASS	missense_variant	MODERATE	APPL2	APPL2	transcript	XM_045062261.1	protein_coding	21	c.1898A>G	p.Asn633Ser
chrB4	125025497	T	C	PASS	missense_variant	MODERATE	APPL2	APPL2	transcript	XM_023257395.2	protein_coding	20	c.1844A>G	p.Asn615Ser
chrB4	125027590	A	C	PASS	splice_region_variant&intron_variant	LOW	APPL2	APPL2	transcript	XM_023257394.2	protein_coding	19	c.1806+6T>G
chrB4	125027590	A	C	PASS	splice_region_variant&intron_variant	LOW	APPL2	APPL2	transcript	XM_045062261.1	protein_coding	19	c.1761+6T>G
chrB4	125027590	A	C	PASS	splice_region_variant&intron_variant	LOW	APPL2	APPL2	transcript	XM_023257395.2	protein_coding	18	c.1707+6T>G
chrB4	125027590	A	C	PASS	splice_region_variant&intron_variant	LOW	APPL2	APPL2	transcript	XM_023257396.2	protein_coding	19	c.1806+6T>G
chrB4	131055194	C	T	PASS	splice_region_variant&intron_variant	LOW	LOC123386733	LOC123386733	transcript	XR_006601098.1	pseudogene	2	n.426+5C>T
chrB4	131055194	C	T	PASS	splice_region_variant&intron_variant	LOW	LOC123386733	LOC123386733	transcript	XR_006601097.1	pseudogene	1	n.309+5C>T
chrB4	131055195	A	C	PASS	splice_region_variant&intron_variant	LOW	LOC123386733	LOC123386733	transcript	XR_006601098.1	pseudogene	2	n.426+6A>C
chrB4	131055195	A	C	PASS	splice_region_variant&intron_variant	LOW	LOC123386733	LOC123386733	transcript	XR_006601097.1	pseudogene	1	n.309+6A>C
chrB4	131341600	A	G	PASS	splice_region_variant&intron_variant	LOW	CARD10	CARD10	transcript	XM_045062330.1	protein_coding	12	c.1775+7T>C
chrB4	131341600	A	G	PASS	splice_region_variant&intron_variant	LOW	CARD10	CARD10	transcript	XM_045062331.1	protein_coding	12	c.1775+7T>C
chrB4	131341600	A	G	PASS	splice_region_variant&intron_variant	LOW	CARD10	CARD10	transcript	XM_045062332.1	protein_coding	12	c.1775+7T>C
chrB4	131342191	G	A	PASS	splice_region_variant&intron_variant	LOW	CARD10	CARD10	transcript	XM_045062330.1	protein_coding	11	c.1651+5C>T
chrB4	131342191	G	A	PASS	splice_region_variant&intron_variant	LOW	CARD10	CARD10	transcript	XM_045062331.1	protein_coding	11	c.1651+5C>T
chrB4	131342191	G	A	PASS	splice_region_variant&intron_variant	LOW	CARD10	CARD10	transcript	XM_045062332.1	protein_coding	11	c.1651+5C>T
chrB4	131702808	G	GATGTGTGCCCCTGTGATGGTGGAGCTGGAGGGGGAGACAGATCCCTTGCTCATCGCCATGAAAGAGCTCAAGGCCCGAAAGATCCCCATCATCACTCGCCGCTACC	ReadPosRankSum-2	splice_donor_variant&intron_variant	HIGH	POLR2F	POLR2F	transcript	XM_023257730.2	protein_coding	3	c.221+1_221+2insATGTGTGCCCCTGTGATGGTGGAGCTGGAGGGGGAGACAGATCCCTTGCTCATCGCCATGAAAGAGCTCAAGGCCCGAAAGATCCCCATCATCACTCGCCGCTACC
chrB4	138805962	CG	C	PASS	frameshift_variant	HIGH	LOC123386774	LOC123386774	transcript	XM_045062528.1	protein_coding	1	c.646delG	p.Asp216fs
chrB4	141230455	G	C	PASS	missense_variant	MODERATE	BRD1	BRD1	transcript	XM_023257637.2	protein_coding	2	c.1358C>G	p.Pro453Arg
chrB4	141230455	G	C	PASS	missense_variant	MODERATE	BRD1	BRD1	transcript	XM_023257638.2	protein_coding	2	c.1358C>G	p.Pro453Arg
chrB4	141230455	G	C	PASS	missense_variant	MODERATE	BRD1	BRD1	transcript	XM_023257639.2	protein_coding	2	c.1358C>G	p.Pro453Arg
chrB4	141230455	G	C	PASS	missense_variant	MODERATE	BRD1	BRD1	transcript	XM_023257640.2	protein_coding	2	c.1358C>G	p.Pro453Arg
chrB4	141230455	G	C	PASS	missense_variant	MODERATE	BRD1	BRD1	transcript	XM_023257641.2	protein_coding	2	c.1358C>G	p.Pro453Arg
chrB4	141230455	G	C	PASS	missense_variant	MODERATE	BRD1	BRD1	transcript	XM_023257642.2	protein_coding	2	c.1358C>G	p.Pro453Arg
chrB4	141230455	G	C	PASS	missense_variant	MODERATE	BRD1	BRD1	transcript	XM_023257643.2	protein_coding	2	c.1358C>G	p.Pro453Arg
chrB4	141606920	G	A	PASS	missense_variant	MODERATE	TUBGCP6	TUBGCP6	transcript	XM_045062559.1	protein_coding	16	c.2563C>T	p.Arg855Trp
chrB4	141606920	G	A	PASS	missense_variant	MODERATE	TUBGCP6	TUBGCP6	transcript	XM_045062562.1	protein_coding	16	c.2563C>T	p.Arg855Trp
chrB4	141606920	G	A	PASS	missense_variant	MODERATE	TUBGCP6	TUBGCP6	transcript	XM_045062560.1	protein_coding	16	c.2563C>T	p.Arg855Trp
chrB4	141606920	G	A	PASS	missense_variant	MODERATE	TUBGCP6	TUBGCP6	transcript	XM_045062561.1	protein_coding	16	c.2563C>T	p.Arg855Trp
chrB4	141606920	G	A	PASS	missense_variant	MODERATE	TUBGCP6	TUBGCP6	transcript	XM_045062563.1	protein_coding	14	c.2383C>T	p.Arg795Trp
chrB4	141606920	G	A	PASS	missense_variant	MODERATE	TUBGCP6	TUBGCP6	transcript	XM_045062564.1	protein_coding	16	c.2563C>T	p.Arg855Trp
chrB4	141606920	G	A	PASS	missense_variant	MODERATE	TUBGCP6	TUBGCP6	transcript	XM_045062565.1	protein_coding	16	c.2563C>T	p.Arg855Trp
chrB4	142051921	G	A	PASS	missense_variant	MODERATE	SHANK3	SHANK3	transcript	XM_023257676.2	protein_coding	21	c.3224G>A	p.Arg1075Gln
chrB4	142051921	G	A	PASS	missense_variant	MODERATE	SHANK3	SHANK3	transcript	XM_023257678.2	protein_coding	21	c.3224G>A	p.Arg1075Gln
chrB4	142051921	G	A	PASS	missense_variant	MODERATE	SHANK3	SHANK3	transcript	XM_023257677.2	protein_coding	20	c.3200G>A	p.Arg1067Gln
chrC1	2266323	T	TA	PASS	splice_region_variant&intron_variant	LOW	LOC123379351	LOC123379351	transcript	XR_006583741.1	pseudogene	1	n.210-5_210-4insA
chrC1	4048449	C	A	PASS	missense_variant	MODERATE	GPR153	GPR153	transcript	XM_011284473.4	protein_coding	6	c.1538G>T	p.Arg513Leu
chrC1	4048449	C	A	PASS	missense_variant	MODERATE	GPR153	GPR153	transcript	XM_023258020.2	protein_coding	6	c.1538G>T	p.Arg513Leu
chrC1	5405651	G	A	PASS	missense_variant	MODERATE	PER3	PER3	transcript	XM_045035037.1	protein_coding	20	c.3053G>A	p.Arg1018Gln
chrC1	6463199	C	T	PASS	missense_variant	MODERATE	H6PD	H6PD	transcript	XM_006934258.5	protein_coding	5	c.1132C>T	p.Arg378Trp
chrC1	6463199	C	T	PASS	missense_variant	MODERATE	H6PD	H6PD	transcript	XM_023258074.2	protein_coding	5	c.1102C>T	p.Arg368Trp
chrC1	6463199	C	T	PASS	missense_variant	MODERATE	H6PD	H6PD	transcript	XM_045035056.1	protein_coding	5	c.1093C>T	p.Arg365Trp
chrC1	6463199	C	T	PASS	missense_variant	MODERATE	H6PD	H6PD	transcript	XM_023258073.2	protein_coding	5	c.1084C>T	p.Arg362Trp
chrC1	6463199	C	T	PASS	missense_variant	MODERATE	H6PD	H6PD	transcript	XM_019836100.3	protein_coding	5	c.883C>T	p.Arg295Trp
chrC1	6463199	C	T	PASS	missense_variant	MODERATE	H6PD	H6PD	transcript	XM_023258075.2	protein_coding	4	c.907C>T	p.Arg303Trp
chrC1	6463199	C	T	PASS	missense_variant	MODERATE	H6PD	H6PD	transcript	XM_019836101.3	protein_coding	4	c.883C>T	p.Arg295Trp
chrC1	6463199	C	T	PASS	missense_variant	MODERATE	H6PD	H6PD	transcript	XM_045035059.1	protein_coding	4	c.883C>T	p.Arg295Trp
chrC1	6463199	C	T	PASS	missense_variant	MODERATE	H6PD	H6PD	transcript	XM_045035058.1	protein_coding	4	c.883C>T	p.Arg295Trp
chrC1	6463199	C	T	PASS	missense_variant	MODERATE	H6PD	H6PD	transcript	XM_003989569.6	protein_coding	4	c.991C>T	p.Arg331Trp
chrC1	6463199	C	T	PASS	missense_variant	MODERATE	H6PD	H6PD	transcript	XM_045035057.1	protein_coding	4	c.907C>T	p.Arg303Trp
chrC1	13966483	G	C	PASS	missense_variant	MODERATE	EMC1	EMC1	transcript	XM_006934360.5	protein_coding	8	c.918C>G	p.His306Gln
chrC1	13966483	G	C	PASS	missense_variant	MODERATE	EMC1	EMC1	transcript	XM_003989612.5	protein_coding	8	c.918C>G	p.His306Gln
chrC1	13966483	G	C	PASS	missense_variant	MODERATE	EMC1	EMC1	transcript	XM_006934361.4	protein_coding	8	c.918C>G	p.His306Gln
chrC1	13966483	G	C	PASS	missense_variant	MODERATE	EMC1	EMC1	transcript	XM_006934362.4	protein_coding	8	c.918C>G	p.His306Gln
chrC1	13979919	T	C	PASS	splice_region_variant&intron_variant	LOW	MRTO4	MRTO4	transcript	XM_003989613.6	protein_coding	4	c.273+6T>C
chrC1	14355473	C	T	PASS	missense_variant	MODERATE	TMCO4	TMCO4	transcript	XM_023258228.2	protein_coding	14	c.1420G>A	p.Gly474Ser
chrC1	15083738	A	G	PASS	splice_region_variant&intron_variant	LOW	KIF17	KIF17	transcript	XM_045035206.1	protein_coding	15	c.3073+6T>C
chrC1	15083738	A	G	PASS	splice_region_variant&intron_variant	LOW	KIF17	KIF17	transcript	XM_019836298.3	protein_coding	15	c.3010+6T>C
chrC1	15083738	A	G	PASS	splice_region_variant&intron_variant	LOW	KIF17	KIF17	transcript	XM_006934375.4	protein_coding	15	c.3013+6T>C
chrC1	15083738	A	G	PASS	splice_region_variant&intron_variant	LOW	KIF17	KIF17	transcript	XM_045035207.1	protein_coding	15	c.3070+6T>C
chrC1	15083738	A	G	PASS	splice_region_variant&intron_variant	LOW	KIF17	KIF17	transcript	XM_045035208.1	protein_coding	14	c.2974+6T>C
chrC1	15083738	A	G	PASS	splice_region_variant&intron_variant	LOW	KIF17	KIF17	transcript	XM_045035209.1	protein_coding	13	c.2887+6T>C
chrC1	15083738	A	G	PASS	splice_region_variant&intron_variant	LOW	KIF17	KIF17	transcript	XR_006583973.1	pseudogene	15	n.3407+6T>C
chrC1	31646028	C	T	PASS	missense_variant	MODERATE	NFYC	NFYC	transcript	XM_019836763.3	protein_coding	10	c.1015C>T	p.Arg339Trp
chrC1	31646028	C	T	PASS	missense_variant	MODERATE	NFYC	NFYC	transcript	XM_045035612.1	protein_coding	10	c.1015C>T	p.Arg339Trp
chrC1	31646028	C	T	PASS	missense_variant	MODERATE	NFYC	NFYC	transcript	XM_019836764.3	protein_coding	10	c.1015C>T	p.Arg339Trp
chrC1	31646028	C	T	PASS	missense_variant	MODERATE	NFYC	NFYC	transcript	XM_045035613.1	protein_coding	10	c.1015C>T	p.Arg339Trp
chrC1	35951711	A	G	PASS	splice_region_variant	LOW	CCDC163	CCDC163	transcript	XM_045035727.1	protein_coding	1	c.-361T>C
chrC1	36265413	G	A	PASS	missense_variant	MODERATE	MAST2	MAST2	transcript	XM_023258635.2	protein_coding	1	c.172G>A	p.Glu58Lys
chrC1	36265413	G	A	PASS	missense_variant	MODERATE	MAST2	MAST2	transcript	XM_023258636.2	protein_coding	1	c.172G>A	p.Glu58Lys
chrC1	36265413	G	A	PASS	missense_variant	MODERATE	MAST2	MAST2	transcript	XM_023258637.2	protein_coding	1	c.172G>A	p.Glu58Lys
chrC1	36265413	G	A	PASS	missense_variant	MODERATE	MAST2	MAST2	transcript	XM_023258638.2	protein_coding	1	c.172G>A	p.Glu58Lys
chrC1	36265413	G	A	PASS	missense_variant	MODERATE	MAST2	MAST2	transcript	XM_023258639.2	protein_coding	1	c.172G>A	p.Glu58Lys
chrC1	37070178	G	A	PASS	missense_variant	MODERATE	TEX38	TEX38	transcript	XM_003990055.4	protein_coding	2	c.136G>A	p.Glu46Lys
chrC1	37070178	G	A	PASS	missense_variant	MODERATE	TEX38	TEX38	transcript	XM_006934719.5	protein_coding	2	c.103G>A	p.Glu35Lys
chrC1	37070178	G	A	PASS	missense_variant	MODERATE	TEX38	TEX38	transcript	XM_019836935.3	protein_coding	2	c.118G>A	p.Glu40Lys
chrC1	37070178	G	A	PASS	missense_variant	MODERATE	TEX38	TEX38	transcript	XM_006934720.4	protein_coding	2	c.103G>A	p.Glu35Lys
chrC1	37070313	AAGACTG	A	PASS	conservative_inframe_deletion	MODERATE	TEX38	TEX38	transcript	XM_003990055.4	protein_coding	2	c.280_285delACTGAG	p.Thr94_Glu95del
chrC1	37070313	AAGACTG	A	PASS	conservative_inframe_deletion	MODERATE	TEX38	TEX38	transcript	XM_019836936.3	protein_coding	2	c.118_123delACTGAG	p.Thr40_Glu41del
chrC1	37070313	AAGACTG	A	PASS	conservative_inframe_deletion	MODERATE	TEX38	TEX38	transcript	XM_006934719.5	protein_coding	2	c.247_252delACTGAG	p.Thr83_Glu84del
chrC1	37070313	AAGACTG	A	PASS	conservative_inframe_deletion	MODERATE	TEX38	TEX38	transcript	XM_011284812.4	protein_coding	2	c.118_123delACTGAG	p.Thr40_Glu41del
chrC1	37070313	AAGACTG	A	PASS	conservative_inframe_deletion	MODERATE	TEX38	TEX38	transcript	XM_045035759.1	protein_coding	2	c.118_123delACTGAG	p.Thr40_Glu41del
chrC1	37070313	AAGACTG	A	PASS	conservative_inframe_deletion	MODERATE	TEX38	TEX38	transcript	XM_019836935.3	protein_coding	2	c.262_267delACTGAG	p.Thr88_Glu89del
chrC1	37070313	AAGACTG	A	PASS	conservative_inframe_deletion	MODERATE	TEX38	TEX38	transcript	XM_045035758.1	protein_coding	2	c.118_123delACTGAG	p.Thr40_Glu41del
chrC1	37070313	AAGACTG	A	PASS	conservative_inframe_deletion	MODERATE	TEX38	TEX38	transcript	XM_006934720.4	protein_coding	2	c.247_252delACTGAG	p.Thr83_Glu84del
chrC1	41617979	G	GA	PASS	splice_region_variant&intron_variant	LOW	NRDC	NRDC	transcript	XM_006934739.5	protein_coding	20	c.2336-8_2336-7insT
chrC1	41617979	G	GA	PASS	splice_region_variant&intron_variant	LOW	NRDC	NRDC	transcript	XM_006934740.5	protein_coding	18	c.2135-8_2135-7insT
chrC1	41617979	G	GA	PASS	splice_region_variant&intron_variant	LOW	NRDC	NRDC	transcript	XR_002160860.3	pseudogene	20	n.2490-8_2490-7insT
chrC1	42168992	C	T	PASS	missense_variant	MODERATE	ORC1	ORC1	transcript	XM_045035836.1	protein_coding	14	c.1817G>A	p.Arg606Gln
chrC1	42168992	C	T	PASS	missense_variant	MODERATE	ORC1	ORC1	transcript	XM_045035838.1	protein_coding	13	c.1817G>A	p.Arg606Gln
chrC1	42168992	C	T	PASS	missense_variant	MODERATE	ORC1	ORC1	transcript	XM_045035840.1	protein_coding	12	c.1382G>A	p.Arg461Gln
chrC1	42168992	C	T	PASS	missense_variant	MODERATE	ORC1	ORC1	transcript	XM_045035837.1	protein_coding	15	c.1817G>A	p.Arg606Gln
chrC1	42168992	C	T	PASS	missense_variant	MODERATE	ORC1	ORC1	transcript	XM_045035839.1	protein_coding	14	c.1817G>A	p.Arg606Gln
chrC1	42862802	C	T	PASS	missense_variant	MODERATE	PODN	PODN	transcript	XM_045035847.1	protein_coding	2	c.206C>T	p.Pro69Leu
chrC1	42862802	C	T	PASS	missense_variant	MODERATE	PODN	PODN	transcript	XM_045035848.1	protein_coding	2	c.206C>T	p.Pro69Leu
chrC1	42862802	C	T	PASS	missense_variant	MODERATE	PODN	PODN	transcript	XM_023258691.2	protein_coding	2	c.206C>T	p.Pro69Leu
chrC1	42862802	C	T	PASS	missense_variant	MODERATE	PODN	PODN	transcript	XM_045035849.1	protein_coding	2	c.83C>T	p.Pro28Leu
chrC1	42862802	C	T	PASS	missense_variant	MODERATE	PODN	PODN	transcript	XM_045035850.1	protein_coding	2	c.83C>T	p.Pro28Leu
chrC1	51032682	CCTT	C	PASS	conservative_inframe_deletion	MODERATE	KANK4	KANK4	transcript	XM_003990209.6	protein_coding	3	c.1918_1920delAAG	p.Lys640del
chrC1	51032682	CCTT	C	PASS	conservative_inframe_deletion	MODERATE	KANK4	KANK4	transcript	XM_023258768.2	protein_coding	4	c.1918_1920delAAG	p.Lys640del
chrC1	51032682	CCTT	C	PASS	conservative_inframe_deletion	MODERATE	KANK4	KANK4	transcript	XM_023258769.2	protein_coding	4	c.1918_1920delAAG	p.Lys640del
chrC1	51032682	CCTT	C	PASS	conservative_inframe_deletion	MODERATE	KANK4	KANK4	transcript	XM_023258770.2	protein_coding	3	c.1918_1920delAAG	p.Lys640del
chrC1	51437227	G	A	PASS	missense_variant	MODERATE	DOCK7	DOCK7	transcript	XM_045035942.1	protein_coding	1	c.70C>T	p.Leu24Phe
chrC1	51437227	G	A	PASS	missense_variant	MODERATE	DOCK7	DOCK7	transcript	XM_045035950.1	protein_coding	1	c.70C>T	p.Leu24Phe
chrC1	51437227	G	A	PASS	missense_variant	MODERATE	DOCK7	DOCK7	transcript	XM_045035946.1	protein_coding	1	c.70C>T	p.Leu24Phe
chrC1	51437227	G	A	PASS	missense_variant	MODERATE	DOCK7	DOCK7	transcript	XM_045035948.1	protein_coding	1	c.70C>T	p.Leu24Phe
chrC1	51437227	G	A	PASS	missense_variant	MODERATE	DOCK7	DOCK7	transcript	XM_045035949.1	protein_coding	1	c.70C>T	p.Leu24Phe
chrC1	51437227	G	A	PASS	missense_variant	MODERATE	DOCK7	DOCK7	transcript	XM_045035947.1	protein_coding	1	c.70C>T	p.Leu24Phe
chrC1	51437227	G	A	PASS	missense_variant	MODERATE	DOCK7	DOCK7	transcript	XM_045035943.1	protein_coding	1	c.70C>T	p.Leu24Phe
chrC1	51437227	G	A	PASS	missense_variant	MODERATE	DOCK7	DOCK7	transcript	XM_045035945.1	protein_coding	1	c.70C>T	p.Leu24Phe
chrC1	51437227	G	A	PASS	missense_variant	MODERATE	DOCK7	DOCK7	transcript	XM_045035944.1	protein_coding	1	c.70C>T	p.Leu24Phe
chrC1	53484004	C	T	PASS	missense_variant	MODERATE	JAK1	JAK1	transcript	XM_006934801.4	protein_coding	14	c.1960G>A	p.Val654Ile
chrC1	55123946	A	G	PASS	missense_variant	MODERATE	SGIP1	SGIP1	transcript	XM_019837194.3	protein_coding	12	c.616A>G	p.Ile206Val
chrC1	55464209	C	T	PASS	missense_variant	MODERATE	SLC35D1	SLC35D1	transcript	XM_023258808.2	protein_coding	1	c.103G>A	p.Glu35Lys
chrC1	75481830	A	G	PASS	splice_region_variant&intron_variant	LOW	GBP5	GBP5	transcript	XM_003990324.4	protein_coding	10	c.1647+4T>C
chrC1	75481830	A	G	PASS	splice_region_variant&intron_variant	LOW	GBP5	GBP5	transcript	XM_019837391.2	protein_coding	10	c.1647+4T>C
chrC1	79857382	C	T	PASS	missense_variant	MODERATE	ABCA4	ABCA4	transcript	XM_019837464.3	protein_coding	28	c.4149G>A	p.Met1383Ile
chrC1	79857382	C	T	PASS	missense_variant	MODERATE	ABCA4	ABCA4	transcript	XM_019837465.3	protein_coding	23	c.3384G>A	p.Met1128Ile
chrC1	79857382	C	T	PASS	missense_variant	MODERATE	ABCA4	ABCA4	transcript	XM_045036217.1	protein_coding	27	c.4059G>A	p.Met1353Ile
chrC1	86131253	C	A	PASS	missense_variant	MODERATE	EXTL2	EXTL2	transcript	XM_045036295.1	protein_coding	2	c.133G>T	p.Val45Leu
chrC1	86131253	C	A	PASS	missense_variant	MODERATE	EXTL2	EXTL2	transcript	XM_045036296.1	protein_coding	2	c.43G>T	p.Val15Leu
chrC1	86131253	C	A	PASS	missense_variant	MODERATE	EXTL2	EXTL2	transcript	XM_045036297.1	protein_coding	2	c.43G>T	p.Val15Leu
chrC1	86131253	C	A	PASS	missense_variant	MODERATE	EXTL2	EXTL2	transcript	XM_006934946.5	protein_coding	4	c.82G>T	p.Val28Leu
chrC1	86131253	C	A	PASS	missense_variant	MODERATE	EXTL2	EXTL2	transcript	XM_011284833.4	protein_coding	4	c.82G>T	p.Val28Leu
chrC1	86131253	C	A	PASS	missense_variant	MODERATE	EXTL2	EXTL2	transcript	XM_006934945.5	protein_coding	4	c.82G>T	p.Val28Leu
chrC1	86131253	C	A	PASS	missense_variant	MODERATE	EXTL2	EXTL2	transcript	XM_006934947.5	protein_coding	4	c.82G>T	p.Val28Leu
chrC1	86272991	C	T	PASS	missense_variant	MODERATE	DPH5	DPH5	transcript	XM_045036299.1	protein_coding	3	c.149G>A	p.Gly50Glu
chrC1	86272991	C	T	PASS	missense_variant	MODERATE	DPH5	DPH5	transcript	XM_045036300.1	protein_coding	3	c.149G>A	p.Gly50Glu
chrC1	86272991	C	T	PASS	missense_variant	MODERATE	DPH5	DPH5	transcript	XM_045036301.1	protein_coding	4	c.149G>A	p.Gly50Glu
chrC1	86272991	C	T	PASS	missense_variant	MODERATE	DPH5	DPH5	transcript	XM_045036298.1	protein_coding	2	c.149G>A	p.Gly50Glu
chrC1	86272991	C	T	PASS	missense_variant	MODERATE	DPH5	DPH5	transcript	XM_019837520.3	protein_coding	2	c.149G>A	p.Gly50Glu
chrC1	93465716	G	A	PASS	splice_region_variant&intron_variant	LOW	LOC101100824	LOC101100824	transcript	XM_045033608.1	protein_coding	7	c.559-7G>A
chrC1	93914388	G	T	PASS	missense_variant	MODERATE	SLC6A17	SLC6A17	transcript	XM_011285060.4	protein_coding	12	c.2050G>T	p.Ala684Ser
chrC1	93914388	G	T	PASS	missense_variant	MODERATE	SLC6A17	SLC6A17	transcript	XM_019837588.2	protein_coding	12	c.2050G>T	p.Ala684Ser
chrC1	94144794	A	G	PASS	missense_variant	MODERATE	PROK1	PROK1	transcript	XM_019837594.3	protein_coding	1	c.40A>G	p.Lys14Glu
chrC1	97971751	C	T	PASS	missense_variant	MODERATE	CSDE1	CSDE1	transcript	XM_011285081.3	protein_coding	13	c.1418G>A	p.Arg473His
chrC1	97971751	C	T	PASS	missense_variant	MODERATE	CSDE1	CSDE1	transcript	XM_011285082.4	protein_coding	13	c.1418G>A	p.Arg473His
chrC1	97971751	C	T	PASS	missense_variant	MODERATE	CSDE1	CSDE1	transcript	XM_011285083.3	protein_coding	12	c.1325G>A	p.Arg442His
chrC1	97971751	C	T	PASS	missense_variant	MODERATE	CSDE1	CSDE1	transcript	XM_011285084.3	protein_coding	12	c.1280G>A	p.Arg427His
chrC1	102943572	G	T	PASS	missense_variant	MODERATE	LOC111561809	LOC111561809	transcript	XM_045033375.1	protein_coding	15	c.2018C>A	p.Ala673Asp
chrC1	102943572	G	T	PASS	missense_variant	MODERATE	LOC111561809	LOC111561809	transcript	XM_045033379.1	protein_coding	14	c.1970C>A	p.Ala657Asp
chrC1	102943572	G	T	PASS	missense_variant	MODERATE	LOC111561809	LOC111561809	transcript	XM_045033381.1	protein_coding	16	c.1754C>A	p.Ala585Asp
chrC1	102943572	G	T	PASS	missense_variant	MODERATE	LOC111561809	LOC111561809	transcript	XM_045033377.1	protein_coding	16	c.2000C>A	p.Ala667Asp
chrC1	102943572	G	T	PASS	missense_variant	MODERATE	LOC111561809	LOC111561809	transcript	XM_045033378.1	protein_coding	17	c.2000C>A	p.Ala667Asp
chrC1	102943572	G	T	PASS	missense_variant	MODERATE	LOC111561809	LOC111561809	transcript	XM_045033376.1	protein_coding	17	c.2000C>A	p.Ala667Asp
chrC1	102944764	G	A	PASS	missense_variant	MODERATE	LOC111561809	LOC111561809	transcript	XM_045033375.1	protein_coding	14	c.1888C>T	p.Arg630Cys
chrC1	102944764	G	A	PASS	missense_variant	MODERATE	LOC111561809	LOC111561809	transcript	XM_045033379.1	protein_coding	13	c.1840C>T	p.Arg614Cys
[truncated: 1,205 more rows]
